# Supplementary material for: DNA Methylation Predicts the Response of Triple-Negative Breast Cancers to All-Trans Retinoic Acid
Source: Cancers (Basel). 2018 Oct 24;10(11):397. doi: 10.3390/cancers10110397 (PMC6266978; doi:10.3390/cancers10110397)
Supplement: Supplementary file 1 [file cancers-10-00397-s001.zip]

Archive with 3 entries (3 files):
- cancers-368551-Supplementary Figures and Tables-final-.docx
- cancers-368551-Supplementary File S3 - induced expression in 13 cell lines.xlsx
- cancers-368551-Supplementary Files S1,S2,S4,S5.xlsx
