# Supplementary material for: DNA Methylation Predicts the Response of Triple-Negative Breast Cancers to All-Trans Retinoic Acid
Source: Cancers (Basel). 2018 Oct 24;10(11):397. doi: 10.3390/cancers10110397 (PMC6266978; doi:10.3390/cancers10110397)
Supplement: Supplementary file 1 [file cancers-10-00397-s001.zip › cancers-368551-Supplementary File S3 - induced expression in 13 cell lines.xlsx]

## Sheet: BT20.results
	symbol	genename	ensembl	logFC	P.Value
16773662	ALOX5AP	arachidonate 5-lipoxygenase activating protein	ENSG00000132965	0.850427	0.000491478
16860992	CD22	CD22 molecule	ENSG00000012124	0.90619	0.00501348
16819794	CDH5	cadherin 5	ENSG00000179776	1.34511	0.00036958
16872803	CEACAM1	carcinoembryonic antigen related cell adhesion molecule 1	ENSG00000079385	0.702663	0.00341462
16862563	CEACAM6	carcinoembryonic antigen related cell adhesion molecule 6	ENSG00000086548	0.74764	0.000246721
16978976	CFI	complement factor I	ENSG00000205403	1.10298	0.00498402
16779790	CTAGE11P	CTAGE family member 11, pseudogene	ENSG00000214249	-1.02102	0.000361633
16700510	DISC2	disrupted in schizophrenia 2 (non-protein coding)	NA	-0.736332	0.00166737
16703431	FAM238A	family with sequence similarity 238 member A (non-protein coding)	ENSG00000233261	-0.722481	0.00833071
16917373	FLRT3	fibronectin leucine rich transmembrane protein 3	ENSG00000125848	0.877063	0.000160336
16821367	HSD17B2	hydroxysteroid 17-beta dehydrogenase 2	ENSG00000086696	0.792829	0.00149977
16671065	LCE1F	late cornified envelope 1F	ENSG00000240386	-0.829196	0.00944145
16774436	LINC00284	long intergenic non-protein coding RNA 284	NA	1.18727	0.000197989
16871000	LINC00662	long intergenic non-protein coding RNA 662	ENSG00000261824	0.862437	0.00105527
16925434	LOC100133286	uncharacterized LOC100133286	ENSG00000230212	-0.741687	0.00239075
16745577	LOC105369541	uncharacterized LOC105369541	NA	-0.713347	0.00464342
16920192	LOC105372654	uncharacterized LOC105372654	NA	-0.704442	0.00186679
16969555	LOC105377357	uncharacterized LOC105377357	NA	-0.733225	0.00529935
16688463	LOC105378794	uncharacterized LOC105378794	NA	-0.723146	0.00352546
16916861	MIR103B2	microRNA 103b-2	ENSG00000283320	-0.70093	0.0069959
16927682	MIR301B	microRNA 301b	ENSG00000212102	0.759706	0.00244725
16979110	MIR302D	microRNA 302d	ENSG00000199145	-0.809506	0.00025857
16865066	MIR520D	microRNA 520d	ENSG00000207735	-1.05288	0.000519831
16879063	MIR548AD	microRNA 548ad	ENSG00000265301	-1.19686	0.0001069
16868354	OR7G1	olfactory receptor family 7 subfamily G member 1	ENSG00000161807	-1.03737	0.000319645
16947662	OTOL1	otolin 1	ENSG00000182447	-0.864828	0.00160948
16932716	P2RX6P	purinergic receptor P2X 6 pseudogene	NA	-0.94465	0.00252174
16990292	PCDHB9	protocadherin beta 9	ENSG00000177839	0.758839	0.00328644
16709405	PLEKHS1	pleckstrin homology domain containing S1	ENSG00000148735	0.891663	0.00647483
16659380	PRAMEF2	PRAME family member 2	ENSG00000120952	-0.87677	0.00527035
17016089	PRL	prolactin	ENSG00000172179	-0.784996	0.000232161
16878583	SNORD92	small nucleolar RNA, C/D box 92	ENSG00000264994	0.775405	0.00290152
16811583	STRA6	stimulated by retinoic acid 6	ENSG00000137868	1.2457	0.000651422
16693286	TCHHL1	trichohyalin like 1	ENSG00000182898	0.826761	0.00128202
17016799	TRIM31	tripartite motif containing 31	ENSG00000204616	0.845057	0.00135454
17026603	TRIM31	tripartite motif containing 31	ENSG00000204616	1.37751	0.000388038
17031469	TRIM31	tripartite motif containing 31	ENSG00000204616	0.931513	0.000959789
16955220	WNT5A	Wnt family member 5A	ENSG00000114251	0.771801	0.000398453

## Sheet: Du4475.results
	symbol	genename	ensembl	logFC	P.Value
16885619	CYP4F30P	cytochrome P450 family 4 subfamily F member 30, pseudogene	ENSG00000214081	0.876324	0.0015744
16876428	LOC101927468	uncharacterized LOC101927468	NA	-1.37939	0.00681377
16920093	LOC105372648	uncharacterized LOC105372648	NA	-0.720018	0.00360755
17099703	MIR3689E	microRNA 3689e	ENSG00000266827	-0.848138	0.00732324
17098533	MIR3911	microRNA 3911	ENSG00000283874	-0.756916	0.00311101
16662619	MIR4255	microRNA 4255	ENSG00000264698	-0.862556	0.000337802
16792171	MIR4503	microRNA 4503	ENSG00000266327	0.909387	0.000480532
16724751	OR5L2	olfactory receptor family 5 subfamily L member 2	ENSG00000205030	0.707476	0.00979003
17070769	SLC26A7	solute carrier family 26 member 7	ENSG00000147606	0.716146	0.00118061
17047459	SNORA14A	small nucleolar RNA, H/ACA box 14A	ENSG00000201643	0.715571	0.00434441

## Sheet: HCC38.results
	symbol	genename	ensembl	logFC	P.Value
16761843	ARHGDIB	Rho GDP dissociation inhibitor beta	ENSG00000111348	0.774021	0.00580891
16988228	ARL14EPL	ADP ribosylation factor like GTPase 14 effector protein like	ENSG00000268223	0.977169	0.002033
16975506	ATP8A1	ATPase phospholipid transporting 8A1	ENSG00000124406	0.858615	0.000362334
16762470	BHLHE41	basic helix-loop-helix family member e41	ENSG00000123095	0.843857	2.74388e-05
17000793	CD14	CD14 molecule	ENSG00000170458	1.00763	0.000288833
16978976	CFI	complement factor I	ENSG00000205403	0.820499	0.000280378
16821186	CLEC3A	C-type lectin domain family 3 member A	ENSG00000166509	0.751655	0.00197578
16857748	CLEC4M	C-type lectin domain family 4 member M	ENSG00000104938	-0.723896	0.00312916
16744240	COLCA1	colorectal cancer associated 1	NA	0.884029	0.00028236
16731010	COLCA2	colorectal cancer associated 2	ENSG00000214290	0.787656	0.000199766
16812245	CTSH	cathepsin H	ENSG00000103811	0.726519	0.000195859
16707541	CYP26A1	cytochrome P450 family 26 subfamily A member 1	ENSG00000095596	4.1424	3.80523e-07
16681827	DHRS3	dehydrogenase/reductase 3	ENSG00000162496	1.01176	4.56177e-05
17055354	ETV1	ETS variant 1	ENSG00000006468	0.863403	0.000104297
17094233	FGF7P3	fibroblast growth factor 7 pseudogene 3	NA	0.912943	0.000373862
16700239	HIST3H2A	histone cluster 3 H2A	ENSG00000181218	0.775031	0.000930165
16820937	HP	haptoglobin	ENSG00000257017	-0.705807	0.00585163
16999776	IRF1	interferon regulatory factor 1	ENSG00000125347	0.821208	0.000638875
16946881	LINC01213	long intergenic non-protein coding RNA 1213	ENSG00000244541	0.919128	0.00174187
16735981	LINC02545	long intergenic non-protein coding RNA 2545	ENSG00000254930	0.869993	0.00121761
17087211	LOC100132781	cyclin Y like 1 pseudogene	NA	0.754065	0.00228497
16690172	LOC101928370	uncharacterized LOC101928370	NA	1.18922	7.10347e-05
16805995	LOC283683	uncharacterized LOC283683	ENSG00000274253	0.838147	0.00216565
16911172	LOC643406	uncharacterized LOC643406	NA	-0.943487	0.00792239
16960911	LXN	latexin	ENSG00000079257	1.20003	0.000200793
16990775	MARCOL	MARCO like	ENSG00000248109	-1.03532	0.00121884
17119794	MIR1264	microRNA 1264	ENSG00000276158	-0.971612	1.626e-05
16776004	MIR3170	microRNA 3170	ENSG00000263399	-0.762544	0.00162802
16851349	MIR320C1	microRNA 320c-1	ENSG00000221493	-0.873935	0.00236835
16758610	MIR3908	microRNA 3908	ENSG00000266655	0.993836	0.00702491
17085498	MIR4477B	microRNA 4477b	ENSG00000266017	-0.968552	6.83329e-05
16981099	NPY1R	neuropeptide Y receptor Y1	ENSG00000164128	0.810848	0.000937203
16889879	NRP2	neuropilin 2	ENSG00000118257	0.700367	0.000674591
16839673	OR1D2	olfactory receptor family 1 subfamily D member 2	ENSG00000184166	-0.838901	0.00437259
16690822	OVGP1	oviductal glycoprotein 1	ENSG00000085465	0.961926	0.00199848
16667530	PALMD	palmdelphin	ENSG00000099260	1.1199	0.000544442
16821330	PLCG2	phospholipase C gamma 2	ENSG00000197943	0.740955	0.00644683
16960186	PLSCR1	phospholipid scramblase 1	ENSG00000188313	0.979408	0.000160407
17099076	PTGES	prostaglandin E synthase	ENSG00000148344	1.43679	3.19641e-06
16960922	RARRES1	retinoic acid receptor responder 1	ENSG00000118849	1.22804	0.000945185
16675323	RGS2	regulator of G protein signaling 2	ENSG00000116741	0.871657	0.000321997
16667760	S1PR1	sphingosine-1-phosphate receptor 1	ENSG00000170989	1.39001	5.49259e-06
16760350	SCNN1A	sodium channel epithelial 1 alpha subunit	ENSG00000111319	0.716977	0.000307189
16970435	SPRY1	sprouty RTK signaling antagonist 1	ENSG00000164056	0.85991	0.000391344
16811583	STRA6	stimulated by retinoic acid 6	ENSG00000137868	1.00372	3.08468e-05
16661862	TINAGL1	tubulointerstitial nephritis antigen like 1	ENSG00000142910	0.835129	7.22683e-05
17097643	TNFSF15	TNF superfamily member 15	ENSG00000181634	0.893845	0.00146891

## Sheet: HCC70.results
	symbol	genename	ensembl	logFC	P.Value
16978251	ADH1C	alcohol dehydrogenase 1C (class I), gamma polypeptide	ENSG00000248144	0.888549	0.00142771
16833204	CCL2	C-C motif chemokine ligand 2	ENSG00000108691	0.761481	0.00992132
16744240	COLCA1	colorectal cancer associated 1	NA	0.81505	0.00148064
16681827	DHRS3	dehydrogenase/reductase 3	ENSG00000162496	1.35291	8.72349e-05
16710138	DMBT1	deleted in malignant brain tumors 1	ENSG00000187908	1.63662	0.000896286
16781606	ECRP	ribonuclease A family member 2 pseudogene	NA	0.74724	0.000842248
16882945	FAHD2CP	fumarylacetoacetate hydrolase domain containing 2C, pseudogene	ENSG00000231584	0.749554	0.00998185
17087413	GALNT12	polypeptide N-acetylgalactosaminyltransferase 12	ENSG00000119514	0.788088	0.000297615
16774436	LINC00284	long intergenic non-protein coding RNA 284	NA	0.930491	0.000749149
16669501	LINC00328	long intergenic non-protein coding RNA 328	NA	-0.712399	0.00426138
16948177	LINC02015	long intergenic non-protein coding RNA 2015	ENSG00000231574	0.813093	0.000375767
17087211	LOC100132781	cyclin Y like 1 pseudogene	NA	-0.706617	0.00230283
16713684	LOC102725179	tyrosine-protein phosphatase non-receptor type 20	NA	-0.708491	0.000246022
16903484	LOC105373682	uncharacterized LOC105373682	NA	1.20114	0.00311154
16863566	MIR3190	microRNA 3190	ENSG00000265134	1.06533	0.00173688
16660822	NCMAP	non-compact myelin associated protein	ENSG00000184454	0.858003	0.00033489
16817677	PRRT2	proline rich transmembrane protein 2	ENSG00000167371	-0.8051	0.00924292
17099076	PTGES	prostaglandin E synthase	ENSG00000148344	0.928004	0.00040512
16839191	RPL23AP82	ribosomal protein L23a pseudogene 82	NA	0.98035	0.00839998
16787882	SERPINA5	serpin family A member 5	ENSG00000188488	0.72487	0.00677347
16811583	STRA6	stimulated by retinoic acid 6	ENSG00000137868	0.902926	0.00478407
17059828	TFPI2	tissue factor pathway inhibitor 2	ENSG00000105825	0.851825	0.00273987
16919158	TGM2	transglutaminase 2	ENSG00000198959	0.885325	0.00155642

## Sheet: HCC1187.results
	symbol	genename	ensembl	logFC	P.Value
16816604	ACSM3	acyl-CoA synthetase medium chain family member 3	ENSG00000005187	0.728748	0.00564094
16719417	ADAM12	ADAM metallopeptidase domain 12	ENSG00000148848	0.92737	0.000447636
16762470	BHLHE41	basic helix-loop-helix family member e41	ENSG00000123095	1.09119	0.000511804
17000793	CD14	CD14 molecule	ENSG00000170458	1.25289	0.0018933
16924792	CLDN8	claudin 8	ENSG00000156284	0.889189	0.00703023
17117726	CNP	2',3'-cyclic nucleotide 3' phosphodiesterase	ENSG00000173786	0.777058	0.0045548
16744240	COLCA1	colorectal cancer associated 1	NA	1.39196	0.00727445
16812245	CTSH	cathepsin H	ENSG00000103811	0.742125	0.00031816
17074296	DEFB1	defensin beta 1	ENSG00000164825	1.09689	0.00137758
16681827	DHRS3	dehydrogenase/reductase 3	ENSG00000162496	0.964817	6.24889e-05
16688332	DIRAS3	DIRAS family GTPase 3	ENSG00000162595	1.09609	0.0029603
16710138	DMBT1	deleted in malignant brain tumors 1	ENSG00000187908	0.798179	0.00141912
17055354	ETV1	ETS variant 1	ENSG00000006468	1.2569	0.000624824
16829618	HIC1	HIC ZBTB transcriptional repressor 1	ENSG00000177374	1.11526	0.0015402
16907912	IKZF2	IKAROS family zinc finger 2	ENSG00000030419	0.728257	0.00318887
16991497	ITK	IL2 inducible T cell kinase	ENSG00000113263	-0.813259	0.000143582
17089525	LCN2	lipocalin 2	ENSG00000148346	1.279	0.00403532
17121100	LINC00639	long intergenic non-protein coding RNA 639	ENSG00000259070	0.743273	0.00650145
16871000	LINC00662	long intergenic non-protein coding RNA 662	ENSG00000261824	0.730703	0.000540832
16964624	LINC01587	long intergenic non-protein coding RNA 1587	ENSG00000082929	0.766091	0.00305191
16948177	LINC02015	long intergenic non-protein coding RNA 2015	ENSG00000231574	0.718452	0.000720172
16725101	LOC102723575	uncharacterized LOC102723575	NA	0.990655	0.00774179
16816599	LOC105371120	uncharacterized LOC105371120	NA	-0.812498	0.00445883
16824637	LOC105371120	uncharacterized LOC105371120	NA	-0.812498	0.00445883
17097132	LPAR1	lysophosphatidic acid receptor 1	ENSG00000198121	0.725465	0.00921516
16952818	LZTFL1	leucine zipper transcription factor like 1	ENSG00000163818	1.17208	0.00017135
16663131	MIR30C1	microRNA 30c-1	ENSG00000207962	-0.714805	0.000205743
16991760	MIR3142	microRNA 3142	NA	0.942506	0.000470691
16994952	MIR4279	microRNA 4279	ENSG00000266243	-0.82373	0.0053494
17011032	MIR4643	microRNA 4643	ENSG00000263734	-0.803513	0.00742389
17116301	NLGN4Y	neuroligin 4, Y-linked	ENSG00000165246	0.731153	0.00155759
16924268	NRIP1	nuclear receptor interacting protein 1	ENSG00000180530	0.945984	0.000175422
16702705	OLAH	oleoyl-ACP hydrolase	ENSG00000152463	1.60696	0.000166894
16695741	OLFML2B	olfactomedin like 2B	ENSG00000162745	1.07647	0.000375606
16790108	OR6S1	olfactory receptor family 6 subfamily S member 1	ENSG00000181803	-0.84886	0.00864561
16667530	PALMD	palmdelphin	ENSG00000099260	0.991316	0.000583192
17050154	PRKAR2B	protein kinase cAMP-dependent type II regulatory subunit beta	ENSG00000005249	0.711034	0.000180594
16784207	PTGER2	prostaglandin E receptor 2	ENSG00000125384	0.896849	0.0016789
17099076	PTGES	prostaglandin E synthase	ENSG00000148344	0.955777	0.000157447
16946341	PXYLP1	2-phosphoxylose phosphatase 1	ENSG00000155893	0.774583	0.00330129
16938407	RARB	retinoic acid receptor beta	ENSG00000077092	0.765651	0.00248084
16959805	RBP1	retinol binding protein 1	ENSG00000114115	0.879599	0.000223914
16958335	ROPN1	rhophilin associated tail protein 1	ENSG00000065371	-0.796656	0.00453208
17012392	RSPO3	R-spondin 3	ENSG00000146374	0.780566	0.00353156
17072104	SAMD12-AS1	SAMD12 antisense RNA 1	ENSG00000281641	1.00032	0.00629016
16816978	SCNN1B	sodium channel epithelial 1 beta subunit	ENSG00000168447	1.55032	0.00467855
16816962	SCNN1G	sodium channel epithelial 1 gamma subunit	ENSG00000166828	0.809618	0.00904005
16836333	SCPEP1	serine carboxypeptidase 1	ENSG00000121064	0.788325	0.00104014
17056791	SFRP4	secreted frizzled related protein 4	ENSG00000106483	1.28036	0.000868299
16750457	SLC48A1	solute carrier family 48 member 1	ENSG00000211584	0.985594	0.000410082
16798230	SNORD116-27	small nucleolar RNA, C/D box 116-27	ENSG00000251896	0.963136	0.000175329
17059567	STEAP4	STEAP4 metalloreductase	ENSG00000127954	0.952497	0.00045437
16976599	SULT1B1	sulfotransferase family 1B member 1	ENSG00000173597	1.07984	0.000954022
16761521	TAS2R46	taste 2 receptor member 46	ENSG00000226761	-1.18778	0.0018819
16693286	TCHHL1	trichohyalin like 1	ENSG00000182898	0.823199	0.00192015
16789149	TNFAIP2	TNF alpha induced protein 2	ENSG00000185215	0.835234	0.00103228
17120468	ZNF37BP	zinc finger protein 37B, pseudogene	ENSG00000234420	0.945751	0.00757781

## Sheet: HCC1806.results
	symbol	genename	ensembl	logFC	P.Value
16924183	ANKRD20A11P	ankyrin repeat domain 20 family member A11, pseudogene	ENSG00000215559	-0.720899	0.00281591
16988228	ARL14EPL	ADP ribosylation factor like GTPase 14 effector protein like	ENSG00000268223	1.84554	8.76282e-06
16762470	BHLHE41	basic helix-loop-helix family member e41	ENSG00000123095	0.838692	0.00256465
16833224	CCL8	C-C motif chemokine ligand 8	ENSG00000108700	0.913527	0.00944987
16994779	CDH10	cadherin 10	ENSG00000040731	0.805143	0.00288358
16812245	CTSH	cathepsin H	ENSG00000103811	0.748325	0.00197005
16920497	CYP24A1	cytochrome P450 family 24 subfamily A member 1	ENSG00000019186	1.17731	0.00016754
16681827	DHRS3	dehydrogenase/reductase 3	ENSG00000162496	1.50779	2.19227e-05
16675924	ELF3	E74 like ETS transcription factor 3	ENSG00000163435	0.802595	0.00509516
17062255	FAM3C	family with sequence similarity 3 member C	ENSG00000196937	0.751334	0.00320177
16792181	FOXA1	forkhead box A1	ENSG00000129514	0.843731	0.000594412
16771797	HCAR2	hydroxycarboxylic acid receptor 2	ENSG00000182782	1.02163	0.00209535
17057478	IGFBP3	insulin like growth factor binding protein 3	ENSG00000146674	0.809674	0.00162545
16764811	KRT7-AS	KRT7 antisense RNA 1	ENSG00000257671	0.704615	0.00566482
16923650	KRTAP10-4	keratin associated protein 10-4	ENSG00000215454	0.70259	0.00724807
17022754	LAMA4	laminin subunit alpha 4	ENSG00000112769	0.729444	0.000442
16778918	LINC01198	long intergenic non-protein coding RNA 1198	NA	0.834341	0.00710338
16711258	LOC101927880	uncharacterized LOC101927880	NA	-0.751271	0.00156353
16961092	MIR1263	microRNA 1263	ENSG00000221251	0.871114	0.00355105
16859786	MIR3188	microRNA 3188	ENSG00000267959	-1.02245	0.000100461
16758610	MIR3908	microRNA 3908	ENSG00000266655	0.836582	0.00423806
16903550	MIR4773-2	microRNA 4773-2	ENSG00000283569	-0.907776	0.00107758
17087004	MIRLET7F1	microRNA let-7f-1	ENSG00000199072	0.752629	0.00684448
16938407	RARB	retinoic acid receptor beta	ENSG00000077092	0.738018	0.00186486
16775546	SCEL	sciellin	ENSG00000136155	1.73319	6.38076e-05
16671115	SPRR1B	small proline rich protein 1B	ENSG00000169469	-0.732279	0.00698642
17105332	SRPX2	sushi repeat containing protein, X-linked 2	ENSG00000102359	0.950142	0.00577649
16782044	TRAV20	T cell receptor alpha variable 20	NA	0.738758	0.00392854
16975751	TXK	TXK tyrosine kinase	ENSG00000074966	0.708554	0.00298358
16952557	VIPR1-AS1	VIPR1 antisense RNA 1	NA	-0.751402	0.000554832

## Sheet: HCC1937.results
	symbol	genename	ensembl	logFC	P.Value
16944559	ARGFX	arginine-fifty homeobox	ENSG00000186103	-0.929222	0.00588469
16800058	CAPN3	calpain 3	ENSG00000092529	-1.2411	0.000856538
16707541	CYP26A1	cytochrome P450 family 26 subfamily A member 1	ENSG00000095596	0.849619	0.00377583
16852644	LINC01926	long intergenic non-protein coding RNA 1926	ENSG00000267593	0.706689	0.000854709
17117847	LINC01960	long intergenic non-protein coding RNA 1960	ENSG00000260868	-0.702482	0.00122801
16988280	LINC02148	long intergenic non-protein coding RNA 2148	ENSG00000250427	-0.787891	0.00098315
16767118	LOC100129940	uncharacterized LOC100129940	ENSG00000197301	-0.822566	0.00947836
16805995	LOC283683	uncharacterized LOC283683	ENSG00000274253	-0.722699	0.00778736
17110289	MAOB	monoamine oxidase B	ENSG00000069535	-0.950102	0.00121508
17071620	MIR3151	microRNA 3151	ENSG00000265657	-0.751399	0.000800685
16859786	MIR3188	microRNA 3188	ENSG00000267959	1.17633	0.00111088
16928664	MIR3199-2	microRNA 3199-2	ENSG00000283225	0.733235	0.00121167
17125954	MIR3605	microRNA 3605	ENSG00000284154	-0.872689	0.0010689
16662619	MIR4255	microRNA 4255	ENSG00000264698	-0.970284	0.00154572
17119020	MIR4518	microRNA 4518	ENSG00000266305	0.799788	0.00354105
17112191	MIR545	microRNA 545	ENSG00000207820	-0.704104	0.00949127
16721657	OR5E1P	olfactory receptor family 5 subfamily E member 1 pseudogene	NA	-0.754966	0.00111243
17104893	PABPC1L2B	poly(A) binding protein cytoplasmic 1 like 2B	ENSG00000184388	-0.700356	0.000517052
17061099	RASA4	RAS p21 protein activator 4	ENSG00000105808	0.977429	0.000281354
17103148	SNORA11C	small nucleolar RNA, H/ACA box 11C	ENSG00000221459	0.912246	7.01408e-05
17119424	SNORD138	small nucleolar RNA, C/D box 138	ENSG00000284078	1.12205	2.29853e-05
17016799	TRIM31	tripartite motif containing 31	ENSG00000204616	0.81741	0.000247648
17026603	TRIM31	tripartite motif containing 31	ENSG00000204616	0.803441	0.00015286
17031469	TRIM31	tripartite motif containing 31	ENSG00000204616	0.803627	0.0005097
17033925	TRIM31	tripartite motif containing 31	ENSG00000204616	0.827674	0.000196408
17036208	TRIM31	tripartite motif containing 31	ENSG00000204616	0.849641	0.000303054
17038967	TRIM31	tripartite motif containing 31	ENSG00000204616	0.814663	0.000460609
17041552	TRIM31	tripartite motif containing 31	ENSG00000204616	0.834293	0.000183574
16711750	USP6NL	USP6 N-terminal like	ENSG00000148429	0.755982	0.00746716

## Sheet: MDA231.results
Probe	Gene	logFC	P.Value
16988228	ARL14EPL	1.96044	1.94e-09
16975737	CNGA1	0.795846	0.000593565
16917963	CST2	0.947836	0.00834144
16681827	DHRS3	3.64425	8.03e-23
16781583	EDDM3A	0.822371	0.000773013
16675924	ELF3	1.00524	4.08e-06
16900030	FABP1	-0.824399	0.000309288
16689384	GBP4	1.15949	0.00372864
16859795	GDF15	0.936354	3.02e-08
17017147	HLA-B	0.803312	0.000280934
16912362	ID1	0.779643	0.00057458
16751491	KRT7	0.824514	2.36e-05
16706610	LINC00857	0.964168	1.09e-08
16665254	LINC01358	0.768274	0.00328148
17118039	LOC100507209	-0.864229	0.00234012
16903484	LOC105373682	1.40608	2.58e-06
16891812	LOC105373920	-0.80269	0.000273922
17011804	LOC105377949	0.857374	0.00553254
16717272	LOXL4	0.761564	0.00115548
16740412	LTBP3	1.21946	4.46e-13
16859800	MIR3189	0.880716	0.00491128
17105937	MIR548AN	-0.87428	0.00446003
16924268	NRIP1	0.993262	1.08e-14
16889879	NRP2	0.804895	1.01e-06
16724995	OR1S1	-1.09193	0.00197019
16679799	OR2T4	1.04206	0.00385786
16839683	OR3A2	0.825074	0.000887389
16735317	OR5P2	-1.0074	0.0031765
16722405	OR7E14P	0.80214	1.52e-07
17117966	POM121L1P	-0.979492	0.000179452
17099076	PTGES	1.21353	7.14e-06
16938407	RARB	2.33798	6.58e-21
16726081	RARRES3	1.13036	5.66e-05
16732985	SLC37A2	1.26803	1.25e-05
16661862	TINAGL1	1.13301	5.07e-09
16769865	USP30-AS1	1.09464	3.49e-05
17058083	ZNF733P	-1.31189	0.00221459

## Sheet: MDA436.results
	symbol	genename	ensembl	logFC	P.Value
16859132	CYP4F3	cytochrome P450 family 4 subfamily F member 3	ENSG00000186529	-0.802435	0.0093864
16681827	DHRS3	dehydrogenase/reductase 3	ENSG00000162496	1.33281	5.99682e-05
17110032	FAM47A	family with sequence similarity 47 member A	ENSG00000185448	-0.826435	0.00059751
17065851	FAM66D	family with sequence similarity 66 member D	NA	1.06846	0.00515296
16864756	FPR3	formyl peptide receptor 3	ENSG00000187474	-0.921413	0.000324866
16805859	GOLGA6L6	golgin A6 family-like 6	ENSG00000277322	-0.721204	0.00159363
16885842	GPR39	G protein-coupled receptor 39	ENSG00000183840	0.777216	0.00386224
16912362	ID1	inhibitor of DNA binding 1, HLH protein	ENSG00000125968	0.870364	0.00278673
16924521	LINC00515	long intergenic non-protein coding RNA 515	ENSG00000260583	-0.950005	0.00305993
17091922	LINC01388	long intergenic non-protein coding RNA 1388	NA	-1.04603	0.00861817
16979665	LOC102724210	uncharacterized LOC102724210	NA	0.749358	0.00356625
16700355	LOC105373161	uncharacterized LOC105373161	NA	-0.804093	0.0020412
17012388	LOC105377991	uncharacterized LOC105377991	NA	-0.77268	0.00707461
16967282	MIR1269A	microRNA 1269a	ENSG00000221563	-0.736796	0.00165487
16780151	MIR4500	microRNA 4500	ENSG00000266052	0.84809	0.00290822
16799911	MIR626	microRNA 626	ENSG00000207766	-0.877319	0.00296723
16873389	MIR642B	microRNA 642b	ENSG00000283212	1.03188	0.000360381
16819257	MT1H	metallothionein 1H	ENSG00000205358	-0.993458	0.00115711
16943161	OR5H6	olfactory receptor family 5 subfamily H member 6 (gene/pseudogene)	ENSG00000230301	0.713801	0.00274924
16960801	PA2G4P4	proliferation-associated 2G4 pseudogene 4	NA	0.761334	0.00421793
17114713	SPANXA1	sperm protein associated with the nucleus, X-linked, family member A1	ENSG00000198021	0.946655	0.00689795
16782060	YME1L1	YME1 like 1 ATPase	ENSG00000136758	-0.852158	0.00062646

## Sheet: MDA453.results
	symbol	genename	ensembl	logFC	P.Value
16833204	CCL2	C-C motif chemokine ligand 2	ENSG00000108691	0.949525	0.00640383
16747568	DSTNP2	destrin, actin depolymerizing factor pseudogene 2	ENSG00000248593	0.700749	0.00260933
16783308	IGBP1P1	immunoglobulin (CD79A) binding protein 1 pseudogene 1	NA	-0.846239	0.00676468
16929488	LINC01643	long intergenic non-protein coding RNA 1643	NA	-0.836745	0.00575522
16842569	LOC101926984	leucine-rich repeat-containing protein 37A3	NA	-0.848252	0.00114114
16894706	LOC105373444	uncharacterized LOC105373444	NA	-0.766476	0.00106858
16723134	LOC105376603	uncharacterized LOC105376603	NA	-0.711565	0.0031628
16734953	OR52N5	olfactory receptor family 52 subfamily N member 5	ENSG00000181009	0.873727	0.00998231
16968047	SHROOM3	shroom family member 3	ENSG00000138771	0.717362	0.0098053
16798158	SNORD116-11	small nucleolar RNA, C/D box 116-11	ENSG00000206609	1.19019	0.000280241

[truncated: 3 more sheets: MDA468.results, SUM149.results, SUM159.results]
