# Supplementary material for: DNA Methylation Predicts the Response of Triple-Negative Breast Cancers to All-Trans Retinoic Acid
Source: Cancers (Basel). 2018 Oct 24;10(11):397. doi: 10.3390/cancers10110397 (PMC6266978; doi:10.3390/cancers10110397)
Supplement: Supplementary file 1 [file cancers-10-00397-s001.zip › cancers-368551-Supplementary Files S1,S2,S4,S5.xlsx]

## Sheet: File S1-a
File S1. Differential baseline expression
	symbol	genename	ensembl	logFC	AveExpr	t	P.Value	adj.P.Val	B		1187 NT	BT20 NT	1806 NT	DU4475 NT	HCC70 NT	HCC38 NT	149 NT	159 NT	453 NT	436 NT	1937 NT	231 NT	468 NT
17113606	sept6	septin 6	ENSG00000125354	-1.2273	7.87908	-5.12768	2.05381e-06	0.000797966	4.74415		9.42728	9.32866	7.59086	5.94347	7.68838	8.86542	6.20845	6.68539	7.34157	8.03552	7.35311	8.161	8.90925
16748015	A2ML1	alpha-2-macroglobulin like 1	ENSG00000166535	1.47746	4.7108	5.41169	6.55121e-07	0.000399155	5.79584		3.95243	4.62011	4.50039	4.27001	7.68884	4.12599	6.83929	4.00231	4.21551	4.03013	5.67529	3.88601	4.26921
16954669	ABHD14B	abhydrolase domain containing 14B	ENSG00000114779	0.869221	6.11978	4.63585	1.39034e-05	0.00294648	2.98874		5.15163	5.14403	5.56281	6.38642	6.11997	5.96799	6.77459	6.82331	6.6331	5.6704	6.68039	6.16363	5.84949
17094893	ALDH1A1	aldehyde dehydrogenase 1 family member A1	ENSG00000165092	1.97882	4.67447	4.26836	5.44877e-05	0.00737831	1.74074		3.51907	3.16163	4.94045	2.98631	8.88495	4.22467	4.63913	9.01994	3.34388	3.69102	3.53291	2.9739	5.74572
16962185	ALG3	ALG3, alpha-1,3- mannosyltransferase	ENSG00000214160	0.911159	8.69251	6.02356	5.16528e-08	6.92367e-05	8.13797		7.87897	8.81353	9.06773	7.84372	9.41048	8.75995	9.43743	8.96161	9.09825	8.24216	9.21678	7.87409	8.02984
16826692	AMFR	autocrine motility factor receptor	ENSG00000159461	0.818684	9.52086	4.22089	6.47169e-05	0.00819054	1.58399		8.4212	10.0622	9.16008	8.38825	10.7966	10.0407	8.97917	9.96939	9.78936	7.94582	10.3624	9.50641	9.76087
16994521	ANKH	ANKH inorganic pyrophosphate transport regulator	ENSG00000154122	-1.34977	8.3432	-5.48741	4.81044e-07	0.000318422	6.08038		10.0804	8.72695	9.15595	10.4406	7.16659	8.19771	6.82218	9.20702	6.93682	7.41014	7.41509	8.49237	8.37042
17010950	ANKRD6	ankyrin repeat domain 6	ENSG00000135299	-0.788497	4.91613	-4.82115	6.83623e-06	0.0018512	3.63947		5.71956	5.21162	4.82728	4.30715	4.39984	4.80946	4.38078	4.60277	4.22001	5.50153	4.52526	5.49395	5.84328
16829235	APRT	adenine phosphoribosyltransferase	ENSG00000198931	0.853218	8.90879	4.41497	3.18197e-05	0.00508894	2.2315		8.01349	9.2787	8.00065	8.50052	9.64555	9.75971	9.77232	9.11397	9.07379	8.87867	9.44159	7.61153	8.40657
16947607	ARL14	ADP ribosylation factor like GTPase 14	ENSG00000179674	1.90159	3.73279	5.16773	1.75088e-06	0.00072773	4.89093		3.30949	2.61768	4.39292	2.45299	4.93644	2.99321	5.49688	3.31893	2.68882	2.63964	7.62414	2.42047	2.4652
16702967	ARL5B	ADP ribosylation factor like GTPase 5B	ENSG00000165997	-0.837647	9.64256	-6.60929	4.19211e-09	1.72899e-05	10.455		10.7677	10.024	9.86545	10.2239	9.68401	10.1237	9.0782	8.78507	9.16984	10.2579	8.91127	9.25132	9.19255
16892075	ARMC9	armadillo repeat containing 9	ENSG00000135931	-0.799673	6.22268	-4.43973	2.90299e-05	0.0047278	2.31532		4.89868	6.11221	6.51491	6.62819	5.28688	7.0075	5.65051	6.32524	5.42018	7.40762	5.78039	6.92951	6.43989
17105515	ARMCX1	armadillo repeat containing, X-linked 1	ENSG00000126947	-1.96455	5.47132	-4.66302	1.25396e-05	0.00281118	3.0833		8.08656	4.02647	5.45113	4.18561	3.91748	6.5763	4.05921	4.93922	4.17698	8.86649	4.26675	8.66951	4.02977
16725854	ASRGL1	asparaginase like 1	ENSG00000162174	-1.13589	5.7062	-4.41818	3.14435e-05	0.00504762	2.24237		5.48981	5.83858	5.17948	7.26124	4.61334	6.57783	4.56548	4.85181	5.21991	5.57935	5.54552	5.25257	7.582
16948540	B3GNT5	UDP-GlcNAc:betaGal beta-1,3-N-acetylglucosaminyltransferase 5	ENSG00000176597	1.20097	6.94373	7.09934	4.90949e-10	3.2904e-06	12.4324		6.59467	6.10475	6.91772	6.47917	7.90469	6.36469	7.97174	7.46337	7.37192	7.00969	7.76758	6.55544	5.93297
16670114	BCL9	B-cell CLL/lymphoma 9	ENSG00000116128	-0.891126	8.60044	-5.73923	1.70229e-07	0.000147212	7.03793		9.93145	8.79874	8.04242	9.2202	8.80119	9.07067	7.75103	7.76015	8.65544	8.74691	7.09433	8.46829	8.94973
17105712	BEX3	brain expressed X-linked 3	ENSG00000166681	-0.979337	5.54439	-4.64808	1.32729e-05	0.00287085	3.03125		6.52432	5.77324	5.61273	6.31666	4.39354	6.39149	4.8113	4.48922	4.92066	6.1775	6.01099	6.32188	4.118
16861641	C19orf33	chromosome 19 open reading frame 33	ENSG00000167644	1.53623	7.76037	4.51741	2.17291e-05	0.00397142	2.58011		5.96963	6.52996	9.60433	6.17642	9.71883	5.98383	9.46705	8.11383	6.40885	6.41086	9.78566	8.97686	7.64906
16867784	C3	complement C3	ENSG00000125730	2.44391	7.60227	5.70807	1.93756e-07	0.000159825	6.91856		5.84012	7.55189	6.03953	5.21131	10.1699	7.24445	10.7925	9.85904	5.07269	9.05291	9.41183	5.70323	6.2947
16943919	C3orf52	chromosome 3 open reading frame 52	ENSG00000114529	0.984163	6.44001	4.73472	9.53563e-06	0.00230303	3.33426		5.03605	7.51218	6.56946	5.76763	7.73712	5.74905	6.72527	5.95783	7.87711	5.92047	6.77431	6.46336	5.22315
16969817	C4orf32	chromosome 4 open reading frame 32	ENSG00000174749	1.37853	7.98447	4.51184	2.21874e-05	0.00400322	2.56102		8.6602	6.9724	8.7988	4.38868	8.71011	7.53403	7.71576	8.52495	10.4938	8.21646	8.5956	8.08458	6.78099
16837172	CACNG4	calcium voltage-gated channel auxiliary subunit gamma 4	ENSG00000075461	1.33277	5.68811	4.47263	2.56862e-05	0.00435321	2.42715		4.82508	4.73571	5.0427	4.81947	8.41889	6.418	5.06274	4.91932	8.00294	5.72635	6.05722	5.00762	4.70075
16832194	CCDC144CP	coiled-coil domain containing 144C, pseudogene	NA	-1.71163	6.40188	-4.89861	5.06097e-06	0.00151595	3.91543		6.11239	7.48055	7.56596	5.45133	5.44457	8.62508	4.92862	5.45128	4.74284	8.66167	6.62204	6.14462	7.15441
16743527	CCDC82	coiled-coil domain containing 82	ENSG00000149231	-1.08748	7.8306	-5.15884	1.81414e-06	0.000736883	4.85828		7.50144	8.22599	7.8206	9.8568	7.79923	7.59979	7.07456	7.65706	5.58909	8.31178	7.74519	8.32245	8.44517
16929775	CDC42EP1	CDC42 effector protein 1	ENSG00000128283	0.952172	6.5143	4.93557	4.38123e-06	0.00135785	4.04786		5.60328	6.28357	6.53507	5.52178	8.23562	6.25404	7.1736	7.01904	5.83182	6.13235	7.19642	6.58455	6.19839
17123558	CEP170	centrosomal protein 170	ENSG00000143702	-0.850644	9.70302	-5.09987	2.29367e-06	0.000849925	4.64258		10.3214	9.46105	10.0333	11.0382	8.43486	9.73777	9.24799	9.40808	9.20454	10.4842	9.69121	10.5069	8.80102
16970080	CEP170P1	centrosomal protein 170 pseudogene 1	ENSG00000276725	-0.911636	7.06787	-4.68056	1.17294e-05	0.00266795	3.14449		7.75696	6.74794	7.40873	8.54675	5.69382	7.12639	6.72037	6.6161	6.39864	7.7993	7.05491	7.81173	6.06943
16827123	CMTM4	CKLF like MARVEL transmembrane domain containing 4	ENSG00000183723	0.953019	8.55392	4.55849	1.86239e-05	0.00359805	2.72117		8.29738	9.73777	7.17595	7.42618	9.58638	9.1505	9.31628	8.3618	9.35369	7.09368	8.9945	7.63158	8.84306
17101081	CSF2RA	colony stimulating factor 2 receptor alpha subunit	ENSG00000198223	-1.0216	5.9118	-4.3151	4.5949e-05	0.00660772	1.89614		5.2238	6.69652	6.76779	5.25474	5.08927	5.28664	5.15457	5.54473	5.39749	5.87152	5.19047	7.71377	7.56046
17115850	CSF2RA	colony stimulating factor 2 receptor alpha subunit	ENSG00000198223	-1.55711	5.47587	-4.79682	7.50994e-06	0.00197383	3.55325		4.43049	6.91097	7.19514	4.34666	4.33538	4.34855	4.40322	5.02751	4.30059	5.37644	4.4364	7.99809	7.85548
16704182	CSGALNACT2	chondroitin sulfate N-acetylgalactosaminyltransferase 2	ENSG00000169826	-0.941736	8.54279	-4.65297	1.30281e-05	0.00286281	3.0483		8.43047	8.87285	8.78925	10.1236	6.84257	8.7505	7.93177	7.96833	8.68745	9.06753	8.63586	9.75524	7.85003
16855973	CYB5A	cytochrome b5 type A	ENSG00000166347	1.38502	9.28419	5.13387	2.00382e-06	0.000784226	4.76682		7.54246	8.59241	7.98791	11.0676	10.5915	7.20976	9.97054	10.7743	10.6275	8.71847	8.49377	9.06338	9.47007
17012047	DCBLD1	discoidin, CUB and LCCL domain containing 1	ENSG00000164465	0.885141	7.1861	4.90211	4.99249e-06	0.00151233	3.92794		6.52877	7.48627	6.68483	5.79889	7.75903	7.46147	8.6197	8.62698	6.64476	6.55745	7.17736	6.9645	7.5612
16850069	DCXR	dicarbonyl and L-xylulose reductase	ENSG00000169738	0.773882	10.4321	4.23554	6.13784e-05	0.0079491	1.63223		9.74285	10.1555	10.2671	11.292	10.6604	10.6238	10.9717	10.5918	11.9695	8.91991	10.2267	9.54369	10.3363
16735596	DENND5A	DENN domain containing 5A	ENSG00000184014	-0.899568	7.43104	-4.27652	5.28944e-05	0.0072719	1.76779		7.91116	8.10387	7.18408	6.76675	5.84455	7.80467	7.11376	8.73237	5.9749	8.42101	6.52216	8.26733	7.43806
16710138	DMBT1	deleted in malignant brain tumors 1	ENSG00000187908	1.86401	5.0927	4.31059	4.67132e-05	0.00667899	1.88109		3.87188	4.40879	4.03669	4.03159	7.24482	3.63686	7.40468	4.44605	7.41193	4.22094	3.96736	5.44728	4.1936
16774405	DNAJC15	DnaJ heat shock protein family (Hsp40) member C15	ENSG00000120675	1.89223	9.33369	4.1647	7.92319e-05	0.00952506	1.39979		8.10533	4.3589	10.0337	5.44021	10.1559	10.5619	10.7593	10.6229	10.8267	9.96357	10.2353	10.2768	10.282
17019338	DNPH1	2'-deoxynucleoside 5'-phosphate N-hydrolase 1	ENSG00000112667	0.826921	8.13305	4.55731	1.87068e-05	0.00359805	2.7171		6.51476	7.88071	7.38256	8.25943	8.154	7.24168	8.89038	8.84512	8.25899	7.62932	8.94231	8.38408	9.03738
16941114	DOCK3	dedicator of cytokinesis 3	ENSG00000088538	-0.789466	5.53868	-4.64799	1.3277e-05	0.00287085	3.03096		5.86693	6.65059	4.8525	6.06406	5.1758	5.68371	5.14281	5.05757	4.84359	6.01312	5.10397	5.18757	6.51524
16943581	DUBR	DPPA2 upstream binding RNA	ENSG00000243701	0.823627	5.48918	4.59718	1.60959e-05	0.00330657	2.85467		4.86562	5.42728	5.37263	5.37059	4.67964	4.62204	5.70251	7.30788	6.32969	5.66445	6.22393	5.72069	4.75753
16672457	DUSP23	dual specificity phosphatase 23	ENSG00000158716	0.790801	7.73703	4.41437	3.18907e-05	0.00508894	2.22947		6.96514	7.58769	6.9842	6.29681	8.94339	7.95921	8.13417	8.68656	7.81054	8.60832	7.6525	7.5244	7.71126
16683358	E2F2	E2F transcription factor 2	ENSG00000007968	0.937755	7.15239	4.96243	3.94395e-06	0.00123721	4.14444		7.29136	6.8439	6.42953	6.62087	9.05247	7.02132	7.36961	7.27228	7.57291	6.39601	7.3385	6.19609	7.4681
17014963	EXOC2	exocyst complex component 2	ENSG00000112685	-0.827982	8.73298	-4.88035	5.43386e-06	0.00159757	3.85017		9.37066	7.64643	9.57563	9.15878	8.14752	9.31026	8.24279	8.61127	8.23243	7.84854	7.79868	9.73337	9.63249
17122536	FAR2P2	fatty acyl-CoA reductase 2 pseudogene 2	NA	-1.96838	5.2152	-4.19282	7.16152e-05	0.00880687	1.49177		6.22927	8.56038	6.39689	4.5162	4.1674	8.65184	4.87707	3.46532	4.96088	5.58648	2.62102	2.4219	5.53079
17122674	FAR2P2	fatty acyl-CoA reductase 2 pseudogene 2	NA	-2.23012	4.55806	-4.65399	1.2978e-05	0.00286281	3.05183		5.7055	8.14134	5.87907	3.66996	3.26359	8.06519	4.00921	2.56171	4.26288	5.22504	1.72136	1.58809	4.87674
16827299	FHOD1	formin homology 2 domain containing 1	ENSG00000135723	0.820301	6.88424	4.43837	2.91763e-05	0.0047278	2.31073		5.94936	7.58764	6.70533	5.41809	7.3702	6.58183	7.42057	7.69405	7.99875	6.11773	6.44733	6.79478	7.37228
16785048	FLJ22447	uncharacterized LOC400221	ENSG00000232774	1.84758	5.61881	4.96231	3.94583e-06	0.00123721	4.144		4.27619	4.92359	4.54157	4.20861	8.5359	4.12148	7.55832	7.91628	5.08779	4.12355	4.658	7.66628	5.36816
16686832	FOXD2-AS1	FOXD2 antisense RNA 1 (head to head)	ENSG00000237424	0.952826	7.12793	4.36464	3.83143e-05	0.0057705	2.06192		5.678	7.36381	5.85172	7.80702	8.48815	6.04325	7.91401	7.91789	6.97569	7.32182	7.00982	7.06527	6.53538
16773759	FRY	FRY microtubule binding protein	ENSG00000073910	-1.18476	5.60915	-4.51534	2.18986e-05	0.00398012	2.573		5.99398	4.79908	5.87674	7.25427	4.84873	6.301	4.65611	4.79118	5.42971	4.89966	4.65166	5.18842	8.16875
16800888	GALK2	galactokinase 2	ENSG00000156958	0.885559	7.4406	5.06812	2.60111e-06	0.000929758	4.52694		6.73559	7.26424	6.34614	6.93674	7.88534	7.01946	7.54952	7.93432	8.87012	8.73287	7.6232	6.74669	6.9138
16972396	GALNT7	polypeptide N-acetylgalactosaminyltransferase 7	ENSG00000109586	0.961353	8.30028	7.67917	3.7492e-11	3.35035e-07	14.8001		7.66001	7.80405	7.94837	7.61539	8.98432	7.69861	8.32338	8.31991	9.26635	7.30328	9.13947	8.38545	8.3475
16808665	GATM	glycine amidinotransferase	ENSG00000171766	1.15503	5.47473	4.19639	7.06986e-05	0.00873421	1.5035		4.35819	5.20351	5.54261	4.86259	6.53554	5.63713	5.13421	4.52934	7.13999	4.60338	7.2178	4.14322	5.30016
16777185	GJB2	gap junction protein beta 2	ENSG00000165474	-1.28741	5.78897	-4.7829	7.92375e-06	0.00202308	3.50405		5.5113	6.11273	7.9348	6.00925	5.02837	7.78449	5.17613	5.14393	4.69966	5.24715	5.12756	6.8792	5.10138
16960567	GPR87	G protein-coupled receptor 87	ENSG00000138271	2.80255	5.69211	5.30788	9.97694e-07	0.000486303	5.40851		2.8719	3.35932	8.6491	3.64206	9.30066	6.63276	7.70795	8.10858	3.16715	3.42214	8.59765	4.2707	3.74276
16968797	HERC3	HECT and RLD domain containing E3 ubiquitin protein ligase 3	ENSG00000138641	0.834813	7.27624	4.49889	2.32883e-05	0.00408368	2.51674		6.53782	7.33525	7.00695	6.55225	7.28881	7.62186	7.92751	7.85217	8.6093	6.6161	7.18918	7.28096	6.55744
16751917	HOXC10	homeobox C10	ENSG00000180818	1.29744	7.062	5.27178	1.15393e-06	0.000547525	5.27459		5.88953	7.64072	7.06841	6.09295	7.75376	7.66624	7.91087	7.81546	8.38111	5.02659	7.13345	4.98828	7.63921
16751910	HOXC11	homeobox C11	ENSG00000123388	1.31747	6.47499	5.22215	1.40844e-06	0.000629302	5.09116		5.05366	7.2479	6.12966	5.15284	7.47752	6.97021	7.39761	6.254	8.35554	5.60376	6.70269	4.82757	6.37442
16765464	HOXC-AS3	HOXC cluster antisense RNA 3	ENSG00000251151	1.44503	5.84059	4.97859	3.70175e-06	0.0011896	4.20266		4.58928	6.6381	5.04912	4.88726	6.27415	6.31863	7.04054	5.46023	7.53667	3.91248	7.02466	4.1822	6.20065
16775871	HS6ST3	heparan sulfate 6-O-sulfotransferase 3	ENSG00000185352	1.49239	4.90343	4.83954	6.3666e-06	0.00177791	3.70477		4.73186	3.87635	4.45202	3.92471	6.25431	4.15069	4.33747	7.75693	6.8298	4.99432	3.87213	4.51412	3.89782
16949584	IL1RAP	interleukin 1 receptor accessory protein	ENSG00000196083	1.52233	6.61862	6.87533	1.31388e-09	7.04464e-06	11.525		5.41581	6.22084	7.03719	4.53018	7.94932	6.66738	7.87471	7.69314	6.33181	6.14823	8.24691	6.53732	6.21783
16868811	ILF3-AS1	ILF3 antisense RNA 1 (head to head)	ENSG00000267100	0.883087	8.04467	4.73638	9.47511e-06	0.00229876	3.3401		8.14086	7.55509	7.15045	7.50722	8.66117	7.67737	9.48424	8.3564	7.45854	6.96592	8.77069	8.05091	8.25714
16799492	INAFM2	InaF motif containing 2	NA	0.831247	6.84569	4.31593	4.58092e-05	0.00660772	1.89892		7.09038	5.66997	7.60915	6.05482	6.676	6.01967	7.63409	7.82129	7.05688	6.66125	7.41442	6.91754	5.89154
16895452	KIF3C	kinesin family member 3C	ENSG00000084731	-0.903057	6.81211	-6.09219	3.86234e-08	6.29402e-05	8.40616		7.66624	7.70577	6.97803	6.90567	6.50569	6.16133	6.39734	6.22622	5.85142	6.93092	6.24097	7.45776	7.37338
16931766	KLHDC7B	kelch domain containing 7B	ENSG00000130487	1.18209	5.48578	4.80926	7.15773e-06	0.00192852	3.59731		6.45813	4.91715	4.97168	4.87898	7.64599	4.77057	6.26176	4.96079	5.12934	4.80045	7.24846	4.89613	4.8443
16764811	KRT7	keratin 7	ENSG00000135480	1.14699	5.96798	4.15621	8.16808e-05	0.0097106	1.37209		6.14142	6.5699	5.66638	3.94745	6.68302	5.76528	6.82564	6.8886	5.74661	3.94214	6.55766	4.89404	6.21989
16878284	KRTCAP3	keratinocyte associated protein 3	ENSG00000157992	0.882781	5.82618	4.24952	5.83466e-05	0.00770534	1.67839		5.40162	5.14502	5.11494	7.12611	6.93557	5.69978	7.00205	4.89981	6.57182	4.70909	6.20839	5.04177	5.28766
17105665	LINC00630	long intergenic non-protein coding RNA 630	ENSG00000223546	-0.914623	7.01507	-4.58836	1.66412e-05	0.00337974	2.82418		8.20828	6.67988	6.60026	6.53148	6.3558	7.4421	5.83557	6.34899	6.47655	9.01144	7.16988	7.25651	7.0859
17125534	LINC00630	long intergenic non-protein coding RNA 630	ENSG00000223546	-0.804901	7.00142	-4.218	6.53984e-05	0.00825051	1.57445		8.13299	6.71101	6.47204	6.40715	6.56817	7.48984	6.03096	6.37899	6.51575	8.9463	6.93131	6.97449	7.18569
17125540	LINC00630	long intergenic non-protein coding RNA 630	ENSG00000223546	-0.903631	7.19766	-4.35721	3.93759e-05	0.00586449	2.03698		8.38999	6.91761	6.66877	6.57621	6.14226	7.5889	6.12773	6.66655	6.75618	9.20393	7.38462	7.53016	7.27722
16871000	LINC00662	long intergenic non-protein coding RNA 662	ENSG00000261824	-1.58054	6.55055	-5.51171	4.35494e-07	0.000291873	6.17204		7.75689	8.42364	7.58622	6.5563	4.74391	6.66631	6.5578	5.70669	4.0371	5.96132	6.21524	5.77832	7.53246
16702257	LINC00707	long intergenic non-protein coding RNA 707	ENSG00000238266	2.36145	6.91019	5.14223	1.93824e-06	0.000764135	4.79742		4.72753	5.19071	7.24328	4.80123	7.78939	4.80524	10.3224	9.71844	4.99024	8.54639	9.49277	8.58629	4.90889
16735938	LINC00958	long intergenic non-protein coding RNA 958	ENSG00000251381	1.76204	4.70629	5.1134	2.17371e-06	0.000832483	4.69198		3.97794	3.94165	4.42768	4.12892	3.93796	3.86551	8.04493	8.77055	4.20008	3.96483	4.04166	4.02264	3.9668
17043613	LOC100505938	uncharacterized LOC100505938	NA	0.967078	4.38987	4.43828	2.91867e-05	0.0047278	2.3104		3.94412	3.88972	3.70512	4.1027	3.96928	4.011	4.23313	6.39669	4.32014	4.32529	5.72627	3.7925	3.92573
17043965	LOC100506098	uncharacterized LOC100506098	ENSG00000233834	0.915213	4.44943	4.15397	8.23362e-05	0.00976686	1.36482		3.4555	4.21469	4.77706	4.15544	5.46632	4.25979	4.03109	3.9876	5.74368	3.42085	5.78919	3.70771	4.71586
16886915	LOC100996579	uncharacterized LOC100996579	ENSG00000227403	2.0117	5.18193	4.347	4.08802e-05	0.00600513	2.00277		3.11756	3.37876	7.32878	3.43061	7.21405	3.03349	6.63971	6.71871	3.20901	3.50369	8.35353	6.87356	4.65599
16700686	LOC101927851	uncharacterized LOC101927851	ENSG00000238005	0.971926	4.65975	4.71652	1.02241e-05	0.00244726	3.27036		4.33373	5.04785	3.74741	4.14022	5.57003	4.04477	5.29969	3.86659	6.17927	3.96393	5.16341	4.3305	4.34257
16981490	LOC101930370	uncharacterized LOC101930370	ENSG00000245213	0.940132	6.48772	4.82781	6.6623e-06	0.00182251	3.66312		5.44244	6.25852	5.64114	6.17311	6.47288	6.09184	7.00512	6.1564	7.1938	5.80316	7.97284	6.4351	6.31531
16936640	LOC105373098	uncharacterized LOC105373098	ENSG00000272666	1.12991	6.21237	5.6292	2.68593e-07	0.000203185	6.61746		6.05609	5.80385	5.86242	5.9523	8.54772	6.14555	6.61008	5.87523	6.10751	5.66087	7.61401	5.37076	5.71615
17125196	LOC105375980	uncharacterized LOC105375980	NA	-1.19396	4.64314	-4.83616	6.45057e-06	0.00179202	3.69275		5.49295	3.66803	4.65323	6.05222	3.60733	5.71713	3.75776	3.24674	3.66579	6.20638	4.85983	3.58072	4.80093
17014439	LOC105378088	uncharacterized LOC105378088	NA	1.70831	3.6541	4.70507	1.06816e-05	0.00253113	3.23024		2.76894	3.10666	3.12434	3.18404	7.39117	3.00185	3.07539	7.2986	2.79246	3.11845	3.01743	2.97809	2.7712
17076205	LOC105379374	uncharacterized LOC105379374	ENSG00000253363	-1.46304	4.47337	-4.38484	3.55664e-05	0.00546408	2.12986		3.95729	6.74668	6.65017	3.98418	3.61364	7.03	3.571	3.84272	3.49848	3.75339	3.13922	4.40728	3.43946
17123832	LOC285505	uncharacterized LOC285505	NA	1.99924	5.35658	5.08149	2.46706e-06	0.000893761	4.57558		4.24679	7.13625	4.34725	4.11954	4.73968	4.94607	4.18925	6.5249	8.9228	4.0429	8.85659	4.20969	4.13074
17080022	LRP12	LDL receptor related protein 12	ENSG00000147650	-1.01192	6.92218	-4.2162	6.58237e-05	0.00826527	1.56855		7.81029	7.36512	6.11338	7.30572	4.77907	8.16565	7.31219	7.55389	6.02302	6.76778	5.78557	8.19818	6.6952
16662755	MACF1	microtubule-actin crosslinking factor 1	ENSG00000127603	-0.878866	8.62878	-4.9886	3.55905e-06	0.00117793	4.23878		8.94902	8.42728	8.40961	9.33136	9.01382	8.99525	7.94592	8.76004	6.57174	9.60296	8.27159	9.56298	8.65344
16677655	MARK1	microtubule affinity regulating kinase 1	ENSG00000116141	-1.72024	6.32058	-4.68286	1.16268e-05	0.00266408	3.15254		9.06467	4.61257	8.54448	7.1984	4.13407	5.80866	6.28143	7.06814	4.73882	7.83449	4.02912	5.92934	6.77186
16985440	MAST4	microtubule associated serine/threonine kinase family member 4	ENSG00000069020	0.787792	6.96899	4.47541	2.54217e-05	0.00435321	2.43661		7.55393	6.35254	7.54539	7.23025	7.45199	5.65627	7.46973	7.26367	7.75029	5.92634	7.23703	6.90451	6.00478
16962754	MB21D2	Mab-21 domain containing 2	ENSG00000180611	1.06273	7.89312	5.36126	8.03971e-07	0.000449026	5.60728		7.12669	6.76848	9.10693	7.49468	7.86638	7.40526	8.21001	8.831	8.14266	6.71893	9.43512	7.51352	7.33993
16724346	MDK	midkine (neurite growth-promoting factor 2)	ENSG00000110492	-1.45601	8.84837	-4.54547	1.95582e-05	0.00369244	2.67638		11.2146	6.95729	8.98536	10.3909	9.27948	10.309	7.3468	6.92294	6.95004	9.62615	8.96939	7.84578	9.46888
16880814	MEIS1	Meis homeobox 1	ENSG00000143995	0.914298	5.35134	5.21176	1.46834e-06	0.000648596	5.05284		4.53912	4.69538	5.19053	4.653	6.33704	5.23522	5.50417	6.35405	6.22822	5.35816	5.00533	4.9389	5.1614
17049700	MIR4653	microRNA 4653	ENSG00000264425	1.41238	8.37332	8.37024	1.70005e-12	3.03839e-08	17.639		8.08308	8.66988	7.49242	7.68849	9.08541	6.88618	9.55042	8.71033	9.22822	8.48455	9.56133	7.63364	7.57991
17119650	MIR4653	microRNA 4653	ENSG00000264425	1.42671	8.18836	8.67085	4.40958e-13	1.18214e-08	18.8738		7.91053	8.41547	7.33905	7.50846	9.01838	6.78934	9.42525	8.48149	9.00703	8.23283	9.32645	7.38206	7.42234
16797917	MKRN3	makorin ring finger protein 3	ENSG00000179455	-1.3718	6.54948	-4.65872	1.27468e-05	0.00283586	3.06829		7.54033	7.43264	6.8906	9.25401	5.81004	6.95444	6.63295	6.56448	5.93176	6.77364	3.5954	5.40298	6.38119
16743721	MMP1	matrix metallopeptidase 1	ENSG00000196611	-3.42921	5.03081	-4.55073	1.91754e-05	0.00367189	2.69447		7.31271	3.03202	12.0851	2.77238	2.63047	3.03841	3.09654	3.21765	2.56526	8.96868	3.03967	10.9903	2.51333
16909715	MSL3P1	male-specific lethal 3 homolog (Drosophila) pseudogene 1	ENSG00000224287	-2.22857	6.96669	-6.4107	9.89422e-09	2.52618e-05	9.66277		6.82527	8.61131	8.05136	7.34234	5.24702	8.94832	7.45746	3.56616	3.77948	7.98637	7.9684	7.51797	7.37527
17089147	MVB12B	multivesicular body subunit 12B	ENSG00000196814	-1.1763	6.36	-5.33568	8.91681e-07	0.000461166	5.51194		6.85736	7.01489	5.93179	8.52918	4.64001	6.2345	5.39973	5.36924	6.12021	6.79903	6.39703	6.11001	6.61561
16840982	MYH10	myosin heavy chain 10	ENSG00000133026	-1.66531	7.89045	-6.16775	2.80118e-08	5.00636e-05	8.70255		9.06541	8.76308	8.29279	8.0951	4.15713	7.93527	8.34357	7.73245	5.8761	9.00954	8.12384	8.3336	8.60065
16809457	MYO5A	myosin VA	ENSG00000197535	-1.57256	7.74163	-6.68092	3.07062e-09	1.49671e-05	10.7422		7.92253	8.98551	7.59329	9.86734	8.12094	8.04242	7.50952	5.11234	5.57781	8.42198	7.47037	8.07963	7.7333
16950056	NCBP2-AS2	NCBP2 antisense RNA 2 (head to head)	NA	1.02957	7.25739	8.72925	3.39247e-13	1.18214e-08	19.1135		6.81914	6.71028	7.33756	6.41117	7.62925	7.0399	7.89863	7.61617	7.74136	6.44546	8.40427	7.01356	6.84987
16928824	NF2	neurofibromin 2	ENSG00000186575	1.13289	8.32287	4.14625	8.46451e-05	0.00993089	1.33966		8.08085	9.38069	8.71816	7.88642	9.15877	8.62318	8.82878	9.21639	8.71417	5.09146	9.25402	7.00639	8.42511
16791991	NFKBIA	NFKB inhibitor alpha	ENSG00000100906	0.947837	8.58819	6.91328	1.11257e-09	6.62809e-06	11.6784		8.06581	8.20712	8.26445	7.08927	8.82271	8.98473	9.3485	9.46489	9.12308	7.98645	8.95026	8.27901	8.67557
16660785	NIPAL3	NIPA like domain containing 3	ENSG00000001461	0.881389	7.35097	4.88096	5.42091e-06	0.00159757	3.85235		5.73698	7.40891	7.82573	6.69035	8.43855	6.90725	7.75636	8.29658	7.36228	5.9596	7.30742	8.07217	7.00579
16938378	NR1D2	nuclear receptor subfamily 1 group D member 2	ENSG00000174738	-0.80719	8.21601	-4.23298	6.19493e-05	0.00796532	1.6238		8.83403	8.79812	8.36016	8.31082	7.96852	7.88979	6.49517	8.65009	6.70284	8.94848	8.69276	8.81395	8.11717
17113129	NUP62CL	nucleoporin 62 C-terminal like	ENSG00000198088	-0.944037	6.24263	-4.86864	5.68683e-06	0.00163054	3.8084		5.78243	6.3155	7.007	6.69413	5.82373	7.45664	4.80749	5.85276	5.22924	6.67419	6.49746	6.29123	6.46825
16668997	OLFML3	olfactomedin like 3	ENSG00000116774	-1.74797	5.87927	-4.29383	4.96615e-05	0.00697042	1.82528		5.09225	9.73774	4.67931	5.76765	4.75329	9.17098	5.18851	5.19725	4.51275	5.5476	4.56861	4.50253	8.23833
16783473	PAX9	paired box 9	ENSG00000198807	0.931766	4.42256	5.20328	1.51905e-06	0.00065683	5.0216		3.83706	4.39798	4.60912	4.19146	5.30821	3.90232	4.69567	4.48092	5.97748	4.16778	4.59528	3.90198	3.63026
17066118	PCM1	pericentriolar material 1	ENSG00000078674	-0.762134	9.31123	-4.74858	9.0418e-06	0.00222383	3.38301		10.2131	9.05468	8.65611	10.4154	8.04746	9.18241	8.69356	9.29132	8.82876	10.0829	9.39186	9.39113	9.90602
16898326	PELI1	pellino E3 ubiquitin protein ligase 1	ENSG00000197329	-1.33231	7.47165	-5.41554	6.44925e-07	0.000397459	5.81029		9.10261	8.78708	7.83163	7.35963	8.18993	7.13573	6.29972	6.78809	4.48664	7.43349	7.30653	7.7936	8.12817
17112060	PHKA1	phosphorylase kinase regulatory subunit alpha 1	ENSG00000067177	0.857572	7.75679	4.54761	1.94015e-05	0.00368169	2.68374		6.79256	7.2565	7.4553	6.03739	8.87888	7.89795	8.97878	8.05282	7.26212	8.4703	8.0151	7.78812	7.34163
16736226	PIK3C2A	phosphatidylinositol-4-phosphate 3-kinase catalytic subunit type 2 alpha	ENSG00000011405	-0.874718	9.7706	-5.37079	7.73497e-07	0.000441152	5.64287		10.7424	10.5808	10.7554	9.82862	8.75064	10.4145	9.39023	10.1041	8.70929	9.6682	9.25444	9.36841	9.57329
16995802	PLCXD3	phosphatidylinositol specific phospholipase C X domain containing 3	ENSG00000182836	1.33838	5.47093	4.32739	4.39291e-05	0.00641784	1.93714		5.61442	5.48042	5.00764	4.63775	9.64077	5.07089	6.28642	4.89829	4.67723	4.63336	6.0011	4.68609	4.56849
16709936	PLPP4	phospholipid phosphatase 4	ENSG00000203805	2.00065	6.38708	4.53583	2.0279e-05	0.00376228	2.64328		4.82872	5.89332	5.38096	5.20267	5.01638	4.9	8.85929	7.20795	11.3311	5.23574	5.43666	8.40518	4.7105
16693109	POGZ	pogo transposable element with ZNF domain	ENSG00000143442	-0.760143	8.59991	-4.49622	2.35223e-05	0.00409478	2.5076		9.8709	8.82053	7.92721	9.50249	7.8164	8.71178	7.84343	8.27862	9.37293	9.11593	7.28161	8.47846	8.60263
16792519	POLE2	DNA polymerase epsilon 2, accessory subunit	ENSG00000100479	0.76151	8.41875	4.26315	5.55291e-05	0.00748066	1.72349		7.45016	7.44626	8.09006	8.4359	8.50103	8.71971	9.30876	8.30355	9.40832	7.68126	8.87327	9.05912	8.05736
16902703	POTEF	POTE ankyrin domain family member F	ENSG00000196604	-1.42213	6.40634	-4.50841	2.24737e-05	0.00400322	2.5493		7.06108	8.5131	7.24953	5.68246	5.35951	8.82839	6.5451	5.63323	5.506	6.29312	4.51578	5.10895	6.7358
17048576	PPP1R9A	protein phosphatase 1 regulatory subunit 9A	ENSG00000158528	-1.25141	6.02591	-4.68495	1.15348e-05	0.00266408	3.15982		6.96177	5.00269	5.42949	8.61157	4.5742	6.02387	5.32131	5.35881	5.56868	6.45943	5.47751	5.92403	7.67922
16817811	PPP4C	protein phosphatase 4 catalytic subunit	ENSG00000149923	0.809708	8.62435	4.17791	7.55607e-05	0.00922856	1.44296		8.12966	7.76403	8.20919	8.09824	9.78789	8.95547	8.39159	8.65018	9.35252	8.38622	9.2913	8.03318	8.7039
16896502	PRKD3	protein kinase D3	ENSG00000115825	-1.42573	8.26083	-4.43937	2.90679e-05	0.0047278	2.31413		8.90854	8.17279	9.45439	8.85303	8.62915	8.04189	8.5155	8.64015	3.58614	8.52218	7.3946	8.91311	9.3648
17108827	PRKX	protein kinase, X-linked	ENSG00000183943	1.24784	6.56382	4.38263	3.58581e-05	0.00549315	2.1224		6.72711	5.6466	6.8387	3.77624	9.07514	5.6955	6.45869	7.73175	6.16276	6.6147	7.0111	6.27028	6.75123
16661730	PTPRU	protein tyrosine phosphatase, receptor type U	ENSG00000060656	1.41716	6.85479	7.78776	2.30921e-11	2.47626e-07	15.2455		5.66818	6.33867	6.68084	5.99144	8.84408	6.45047	8.32887	7.43485	7.03577	5.92627	7.00791	6.63155	6.81764
16946341	PXYLP1	2-phosphoxylose phosphatase 1	ENSG00000155893	1.03535	6.49134	5.05428	2.74748e-06	0.000950399	4.47661		6.38948	5.85907	5.60907	6.13277	6.38713	6.59141	7.3584	7.75307	6.52594	5.21872	6.58088	5.38615	5.89923
16742814	RAB30	RAB30, member RAS oncogene family	ENSG00000137502	-0.786507	5.72832	-5.16549	1.7666e-06	0.000728615	4.88271		5.39438	5.4819	6.20599	6.21726	5.2521	6.0486	5.23179	5.10239	5.61797	6.6457	5.03598	6.2174	6.0652
16971995	RAPGEF2	Rap guanine nucleotide exchange factor 2	ENSG00000109756	0.82287	7.35892	4.25117	5.79981e-05	0.00770534	1.68384		6.82098	8.45963	6.69741	6.02244	7.21267	7.21339	7.71667	8.83696	7.60825	6.36316	7.99582	7.99778	6.83486
16874047	RASIP1	Ras interacting protein 1	ENSG00000105538	1.29185	5.74649	5.88143	9.39847e-08	0.00010284	7.58577		5.306	5.07218	5.4691	5.17677	7.77094	5.27629	5.2459	7.69312	5.46597	5.21209	6.54591	5.24227	5.26543
16757636	RNFT2	ring finger protein, transmembrane 2	ENSG00000135119	-0.942547	6.87715	-4.16078	8.03526e-05	0.00961666	1.38701		6.00822	6.03709	7.14074	7.32883	5.55878	8.37877	5.94232	6.49692	7.09192	8.27401	6.06798	7.35851	6.86688
16686271	RNU5F-1	RNA, U5F small nuclear 1	ENSG00000199377	-2.54066	8.10799	-5.51668	4.26723e-07	0.000289615	6.19078		6.87735	10.5282	10.2154	7.19522	9.66998	9.68877	5.20097	7.40527	4.42438	7.99381	5.89091	9.55672	10.4163
16894491	ROCK2	Rho associated coiled-coil containing protein kinase 2	ENSG00000134318	-1.3136	8.72843	-5.65693	2.39497e-07	0.00018884	6.72316		9.04197	9.51205	9.03087	9.80799	8.21785	8.68536	8.44862	8.88766	5.2702	9.27726	8.8303	9.28272	9.318
17022996	ROS1	ROS proto-oncogene 1, receptor tyrosine kinase	ENSG00000047936	1.51081	4.80727	4.29757	4.89885e-05	0.00689401	1.83772		4.55958	4.60638	3.98044	3.92881	4.42326	4.29661	7.14961	9.31682	4.07378	4.34209	4.11453	3.93813	4.78629
17021596	RRAGD	Ras related GTP binding D	ENSG00000025039	-1.71123	6.30549	-5.25314	1.24375e-06	0.000569597	5.2056		7.62165	6.46989	5.50313	5.82921	5.89539	4.95561	5.45477	4.81912	5.14283	9.12233	4.92311	7.84227	8.3221
16971910	RXFP1	relaxin/insulin like family peptide receptor 1	ENSG00000171509	0.99999	2.93851	4.22937	6.27632e-05	0.00805066	1.61191		2.35845	2.87355	2.97397	2.35744	5.11322	2.39261	2.45883	4.94246	2.92534	2.95011	2.44662	2.28595	2.42636
16850216	SECTM1	secreted and transmembrane 1	ENSG00000141574	1.78298	7.63401	6.63402	3.76526e-09	1.68235e-05	10.5541		8.14563	7.06985	7.0109	6.25141	9.68511	6.60003	9.61737	8.89106	8.66614	6.10674	6.85057	7.45205	7.03593
16661832	SERINC2	serine incorporator 2	ENSG00000168528	0.950322	8.09434	4.17521	7.6297e-05	0.00927623	1.43413		8.73324	7.32253	8.28578	7.49068	9.66393	7.32938	8.98169	7.12354	9.42328	6.87094	7.90286	8.35543	6.96191
16661314	SFN	stratifin	ENSG00000175793	1.94972	9.81994	4.76716	8.4188e-06	0.00209949	3.44847		5.96184	10.4137	11.2194	8.75571	11.7263	9.74531	11.4452	10.6042	10.005	5.85552	11.3054	9.64135	10.9475
17105114	SH3BGRL	SH3 domain binding glutamate rich protein like	ENSG00000131171	1.55714	6.31552	4.54719	1.94326e-05	0.00368169	2.68228		6.35652	5.68011	6.15678	3.14083	7.03562	7.757	6.82749	6.90662	8.49967	6.1703	6.92479	6.95409	3.23796
16910728	SIRPA	signal regulatory protein alpha	ENSG00000198053	1.28894	7.25836	4.83007	6.60436e-06	0.00182251	3.67113		5.41576	6.57477	7.15797	7.34712	7.70067	8.27669	6.69816	9.08873	8.20341	6.83922	8.11562	5.85596	5.91151
16848793	SLC25A19	solute carrier family 25 member 19	ENSG00000125454	0.772392	7.83083	4.24493	5.93246e-05	0.00777446	1.66324		7.00068	6.66608	8.29779	7.42156	8.03728	7.5958	7.94604	8.0414	9.38038	7.16318	7.90245	7.35617	8.41171
17096188	SLC35D2	solute carrier family 35 member D2	ENSG00000130958	-1.58363	6.8087	-4.98362	3.62937e-06	0.00117937	4.2208		6.68349	7.42373	7.36357	6.59269	7.21709	7.24688	7.06968	3.81153	3.36121	7.97927	7.56453	7.81903	7.9988
16777756	SLC46A3	solute carrier family 46 member 3	ENSG00000139508	1.32313	7.82297	4.47388	2.55669e-05	0.00435321	2.4314		6.70558	8.56225	6.2246	7.00934	8.63543	5.83504	8.44981	8.76103	9.31977	6.91134	7.65872	7.69115	8.99531
16820398	SLC7A6	solute carrier family 7 member 6	ENSG00000103064	0.836488	8.51719	4.49135	2.39538e-05	0.00415641	2.49098		7.38561	9.84776	8.18799	8.23028	9.15227	8.11754	9.45412	8.83866	8.82397	7.60873	8.62469	8.34317	7.41694
17044442	SNX10	sorting nexin 10	ENSG00000086300	-1.0231	5.54712	-4.28166	5.19126e-05	0.0071737	1.78487		6.04151	6.62478	6.32035	6.54357	5.12898	5.29918	5.08318	4.5165	3.52903	6.35609	6.15608	4.26607	5.7953
16667498	SNX7	sorting nexin 7	ENSG00000162627	0.823911	8.31122	4.24044	6.02979e-05	0.00782807	1.64841		7.0661	7.48763	8.50213	6.45603	8.58902	8.69754	8.7192	9.33558	8.36679	7.79387	8.97431	9.11805	8.6632
17120672	SNX7	sorting nexin 7	ENSG00000162627	1.07066	7.62508	4.35255	4.00563e-05	0.00593287	2.02134		6.38317	6.56272	7.61012	5.07411	8.15038	8.21083	8.27871	8.48685	7.79871	7.08739	8.43744	8.43586	7.91388
16961056	SPTSSB	serine palmitoyltransferase small subunit B	ENSG00000196542	2.88294	5.52456	6.47059	7.64226e-09	2.1566e-05	9.90105		4.32943	4.22265	4.41233	4.37478	10.4095	4.28362	4.83877	4.30505	10.4076	4.12992	6.78966	4.01934	5.96534
17105706	TCEAL9	transcription elongation factor A like 9	ENSG00000185222	-2.4187	7.55662	-4.78388	7.89397e-06	0.00202308	3.5075		9.65038	8.34116	8.68817	9.34715	3.70698	9.14244	6.47828	7.64893	3.80657	9.93419	8.54168	9.37091	3.16709
16842812	TLCD1	TLC domain containing 1	ENSG00000160606	0.796627	8.49523	5.15193	1.8648e-06	0.000746156	4.83295		7.53706	8.24694	8.05391	8.28988	8.42519	9.19419	9.3747	8.67063	9.17798	8.01839	9.22795	8.04471	8.04424
17009620	TMEM14A	transmembrane protein 14A	ENSG00000096092	0.907846	9.50211	4.64796	1.32788e-05	0.00287085	3.03084		7.81776	9.22216	10.1856	10.5792	10.5984	8.99569	10.5139	9.70189	9.63756	7.96775	9.81154	9.23439	9.1559
16949785	TMEM44-AS1	TMEM44 antisense RNA 1	NA	0.85587	6.16952	4.95675	4.03261e-06	0.00125707	4.12402		5.28103	5.94509	6.32603	6.079	7.89835	5.93005	6.53085	6.31301	5.66292	5.4481	6.89831	5.91458	5.51466
16754808	TMTC2	transmembrane and tetratricopeptide repeat containing 2	ENSG00000179104	0.945184	5.68616	4.68303	1.16195e-05	0.00266408	3.15312		5.4528	5.22582	5.37513	4.22359	6.76763	5.0736	5.72364	5.4384	7.2097	5.34818	5.85043	5.81848	5.50462
17065583	TNKS	tankyrase	ENSG00000173273	-0.827611	7.10175	-5.17989	1.66792e-06	0.000698664	4.93558		7.8071	6.63567	7.19732	7.68498	5.62965	7.84276	6.71304	7.18507	6.47498	8.34056	6.96548	6.72743	7.13421
16962625	TPRG1-AS1	TPRG1 antisense RNA 1	ENSG00000234076	0.988488	4.55702	4.55708	1.87227e-05	0.00359805	2.71632		4.08882	3.97916	4.16705	4.13077	5.24937	4.1876	5.55896	6.63927	4.06808	4.59265	4.30291	4.57474	3.68104
16778713	TPT1	tumor protein, translationally-controlled 1	ENSG00000133112	0.928142	10.9819	4.32234	4.47479e-05	0.0065197	1.9203		10.5889	11.0364	11.142	8.71998	10.2147	10.4577	12.3509	11.3	11.9588	10.3081	11.8564	11.3093	11.3016
17052115	TRIM24	tripartite motif containing 24	ENSG00000122779	-0.874407	9.00765	-4.8055	7.26238e-06	0.00193796	3.58399		10.6014	9.31915	8.50558	10.2444	8.5472	9.00468	7.75424	8.55764	9.2798	9.14486	8.32556	8.7379	9.38037
17077680	TTPA	alpha tocopherol transfer protein	ENSG00000137561	-1.43554	5.30895	-5.57949	3.29689e-07	0.000229571	6.42854		5.37815	6.59337	4.42872	5.96376	3.77936	4.97479	4.09352	4.07595	4.99856	7.10911	5.13896	5.39073	6.98386
17113635	UPF3B	UPF3 regulator of nonsense transcripts homolog B (yeast)	ENSG00000125351	-0.968712	8.24553	-5.86907	9.89872e-08	0.000104067	7.53794		8.59096	9.39846	7.72425	8.43813	7.86882	8.82901	6.78303	7.5786	7.85268	8.37812	8.05233	7.9447	9.46279
16722032	USP47	ubiquitin specific peptidase 47	ENSG00000170242	-0.878793	9.73925	-5.84729	1.08443e-07	0.000111815	7.45379		10.7677	10.5049	10.8673	10.1683	8.93519	9.36218	8.97048	9.59197	9.19274	9.23917	9.35369	10.0913	9.69992
16981730	VEGFC	vascular endothelial growth factor C	ENSG00000150630	1.67454	7.19045	4.31835	4.54065e-05	0.00659772	1.90697		6.64598	4.89412	9.57039	4.82743	7.38823	5.83375	10.0354	7.91956	7.10145	7.47792	8.91526	8.65533	4.87451
16956532	VGLL3	vestigial like family member 3	ENSG00000206538	1.51234	6.87221	5.36821	7.81644e-07	0.000441152	5.63322		6.36464	5.62169	5.74882	6.86227	8.03762	5.5153	7.92081	9.59759	5.22957	7.56368	8.15556	6.71901	5.81174
17111435	WNK3	WNK lysine deficient protein kinase 3	ENSG00000196632	-1.92327	4.19629	-4.96504	3.90371e-06	0.00123721	4.15386		5.43692	2.42005	3.27346	2.7044	2.40167	5.68349	2.84268	2.80258	2.62418	5.69756	3.66234	6.63598	6.46784
16933535	XBP1	X-box binding protein 1	ENSG00000100219	1.00195	8.66893	4.65672	1.28441e-05	0.00284571	3.06133		8.35291	8.02961	8.56178	8.25452	9.14724	7.80515	8.26837	8.87363	11.6208	8.44353	8.29243	8.28704	8.17376
17074608	XKR6	XK related 6	ENSG00000171044	-1.04113	4.74378	-4.15813	8.11202e-05	0.0096869	1.37836		5.38644	4.15731	4.10056	6.60738	3.79464	5.10748	3.68879	5.21188	3.77076	5.5473	4.05692	5.1308	5.12855
16853445	YES1	YES proto-oncogene 1, Src family tyrosine kinase	ENSG00000176105	-0.855399	10.324	-5.58813	3.18163e-07	0.000224926	6.46134		10.8317	10.7926	10.2802	11.4286	10.1425	10.5667	10.1229	9.91286	8.61152	9.99206	10.2501	10.1482	11.267
17070273	ZBTB10	zinc finger and BTB domain containing 10	ENSG00000205189	-1.3369	6.81034	-5.06098	2.67568e-06	0.000937661	4.50095		8.83443	7.0824	5.18718	8.3633	6.59302	7.26398	4.94561	6.71758	4.99914	7.00444	6.64834	6.9139	7.8915
16861997	ZFP36	ZFP36 ring finger protein	ENSG00000128016	0.911782	7.99516	6.35898	1.23596e-08	3.01221e-05	9.45749		7.32128	8.77371	7.91977	7.66887	8.63562	7.57756	8.45244	8.61095	8.58056	7.34732	8.69595	7.04822	7.80985
16897026	ZFP36L2	ZFP36 ring finger protein like 2	ENSG00000152518	0.946913	8.34835	4.47209	2.57375e-05	0.00435321	2.42533		8.72211	8.25318	8.5776	7.54853	8.84065	6.28505	9.24834	8.78348	8.99663	8.10483	9.02284	7.89025	8.87025
16862866	ZNF221	zinc finger protein 221	ENSG00000159905	-1.03216	4.84325	-4.17422	7.65674e-05	0.00928804	1.43091		4.04318	5.38525	5.35237	4.43187	4.29609	5.61228	3.00457	3.72497	4.97232	4.58838	4.9806	5.75043	6.65918
16932923	ZNF280A	zinc finger protein 280A	ENSG00000169548	-1.31601	4.63224	-4.38792	3.51651e-05	0.00543902	2.14022		5.3701	4.83702	7.1841	3.89099	3.76054	5.38886	3.82478	3.98454	3.91437	6.78695	3.57697	3.71118	3.8568
16932914	ZNF280B	zinc finger protein 280B	ENSG00000275004	-1.36475	5.56912	-4.17595	7.6094e-05	0.00927258	1.43656		7.28688	4.85303	7.86889	4.76745	4.9291	7.56628	4.74521	4.7323	4.90678	7.84072	4.55669	4.52041	4.40648
16875166	ZNF347	zinc finger protein 347	ENSG00000197937	-1.78998	5.63418	-4.64418	1.34706e-05	0.00287805	3.01771		7.27549	7.72939	5.25731	3.63854	6.19581	6.89548	3.20047	3.66602	2.84497	6.53524	6.63629	6.70285	6.35522
16869044	ZNF433	zinc finger protein 433	ENSG00000197647	-0.882537	5.29935	-4.16184	8.00476e-05	0.00960159	1.39047		6.08347	5.49861	5.26382	4.86425	4.6478	5.87294	4.39239	4.53976	4.60783	5.91753	5.66028	5.45961	6.25695
16858519	ZNF441	zinc finger protein 441	ENSG00000197044	-1.23742	5.57228	-5.27201	1.15282e-06	0.000547525	5.27547		6.6394	5.94147	6.06614	6.15231	5.37251	5.73112	3.27817	5.57621	3.562	5.76858	6.05056	5.88951	5.85396
16939942	ZNF502	zinc finger protein 502	ENSG00000196653	-1.60114	5.74457	-6.54486	5.54303e-09	1.98134e-05	10.1973		6.39255	7.14343	6.45848	4.73667	5.10584	6.20247	4.67402	4.89833	3.6499	6.91672	5.39808	6.44072	6.47995
16858555	ZNF69	zinc finger protein 69	ENSG00000198429	-1.49978	5.31437	-4.96924	3.83993e-06	0.00122551	4.16899		4.26665	6.68813	5.92502	6.08052	4.23084	6.47216	3.96468	3.89268	4.29357	4.01523	5.63573	6.65704	7.12151
17121990	ZNF730	zinc finger protein 730	ENSG00000183850	-3.31575	5.36362	-6.09123	3.87809e-08	6.29402e-05	8.40241		9.32591	7.74917	7.86306	2.39662	2.71686	7.61635	2.41393	3.21967	2.71572	7.32958	5.33509	2.29305	8.19426
16858607	ZNF788	zinc finger family member 788	ENSG00000214189	-1.38688	5.32051	-5.40189	6.81761e-07	0.000406155	5.75913		5.40027	4.49825	5.61223	4.53013	3.92466	6.29205	4.26045	4.27931	4.41136	6.08779	5.38483	7.2534	7.03789
16858592	ZNF844	zinc finger protein 844	ENSG00000223547	-1.97849	5.74466	-4.45245	2.76901e-05	0.00458228	2.3585		7.67398	7.04181	6.88314	3.49777	4.14857	7.65271	3.55115	3.57946	4.1481	4.78239	7.63553	7.45417	7.74241
16869060	ZNF878	zinc finger protein 878	ENSG00000257446	-1.30983	6.3736	-5.59688	3.06894e-07	0.000222362	6.49458		6.89803	6.36417	7.47123	5.82511	5.16253	6.9411	5.0852	5.51488	4.96755	6.73606	7.03628	6.98773	7.68147
16686376	ZSWIM5	zinc finger SWIM-type containing 5	ENSG00000162415	-1.09244	5.82692	-4.69179	1.12375e-05	0.00260832	3.18375		6.661	5.7193	5.30293	8.12941	4.80728	5.34007	5.18362	4.87884	5.95921	5.93711	4.94055	5.6987	7.18223

## Sheet: File S1-b
sept6
A2ML1
ABHD14B
ALDH1A1
ALG3
AMFR
ANKH
ANKRD6
APRT
ARL14
ARL5B
ARMC9
ARMCX1
ASRGL1
B3GNT5
BCL9
BEX3
C19orf33
C3
C3orf52
C4orf32
CACNG4
CCDC144CP
CCDC82
CDC42EP1
CEP170
CEP170P1
CMTM4
CSF2RA
CSGALNACT2
CYB5A
DCBLD1
DCXR
DENND5A
DMBT1
DNAJC15
DNPH1
DOCK3
DUBR
DUSP23
E2F2
EXOC2
FAR2P2
FHOD1
FLJ22447
FOXD2-AS1
FRY
GALK2
GALNT7
GATM
GJB2
GPR87
HERC3
HOXC10
HOXC11
HOXC-AS3
HS6ST3
IL1RAP
ILF3-AS1
INAFM2
KIF3C
KLHDC7B
KRT7
KRTCAP3
LINC00630
LINC00662
LINC00707
LINC00958
LOC100505938
LOC100506098
LOC100996579
LOC101927851
LOC101930370
LOC105373098
LOC105375980
LOC105378088
LOC105379374
LOC285505
LRP12
MACF1
MARK1
MAST4
MB21D2
MDK
MEIS1
MIR4653
MKRN3
MMP1
MSL3P1
MVB12B
MYH10
MYO5A
NCBP2-AS2
NF2
NFKBIA
NIPAL3
NR1D2
NUP62CL
OLFML3
PAX9
PCM1
PELI1
PHKA1
PIK3C2A
PLCXD3
PLPP4
POGZ
POLE2
POTEF
PPP1R9A
PPP4C
PRKD3
PRKX
PTPRU
PXYLP1
RAB30
RAPGEF2
RASIP1
RNFT2
RNU5F-1
ROCK2
ROS1
RRAGD
RXFP1
SECTM1
SERINC2
SFN
SH3BGRL
SIRPA
SLC25A19
SLC35D2
SLC46A3
SLC7A6
SNX10
SNX7
SPTSSB
TCEAL9
TLCD1
TMEM14A
TMEM44-AS1
TMTC2
TNKS
TPRG1-AS1
TPT1
TRIM24
TTPA
UPF3B
USP47
VEGFC
VGLL3
WNK3
XBP1
XKR6
YES1
ZBTB10
ZFP36
ZFP36L2
ZNF221
ZNF280A
ZNF280B
ZNF347
ZNF433
ZNF441
ZNF502
ZNF69
ZNF730
ZNF788
ZNF844
ZNF878
ZSWIM5

## Sheet: File S2-a
File S2. Differential atRA expression
Gene	HCC70.logFC	HCC1187.logFC	HCC38.logFC	Du4475.logFC	BT20.logFC	SUM159.logFC	SUM149.logFC	MDA468.logFC	MDA453.logFC	MDA436.logFC	MDA231.logFC	HCC1937.logFC	HCC1806.logFC		Gene		Gene
16895498	0.0538464	0.0939135	0.120531	0.0944366	0.212331	-0.263788	-0.241531	0.303636	-0.230069	-0.343026	0.0580149	-0.433133	-0.131849		16895498	ADGRF3	16895498
16967513	0.835411	0.276502	-0.00527877	-0.118078	-0.0358043	3.0039	0.237712	0.20254	0.0659419	0.517545	-0.0454608	0.10241	-0.143936		16967513	AMTN	16967513
16667850	-0.524447	0.343019	-0.387431	-0.233375	0.244465	-0.536413	-0.952572	-0.330739	-0.541197	0.334341	-0.278942	-0.223894	0.289312		16667850	AMY2A	16667850
16857886	0.170527	-0.276397	-0.0064264	-0.0700849	0.0317883	0.998442	0.586523	-0.10569	-0.145735	0.200063	-0.104324	0.0737343	0.0843359		16857886	ANGPTL4	16857886
16983254	0.231282	-0.0593879	-0.192092	-0.290733	-0.214407	0.179828	-0.00215026	0.266881	0.547734	-0.0827887	-0.107629	0.2058	0.00421941		16983254	ANKRD33B	16983254
17010950	-0.182253	0.104833	0.201708	0.30412	0.240519	-0.595082	-0.0269475	-0.240376	0.0415453	0.288902	0.19064	-0.0752916	-0.117945		17010950	ANKRD6	17010950
17008404	-0.171957	0.0332929	0.0599224	0.143802	-0.0738095	-0.0823863	-0.376377	0.0667	0.0814274	-0.0785855	0.274516	-0.336223	0.025606		17008404	APOBEC2	17008404
16981706	-0.0226855	-0.131202	0.00388527	-0.0837308	-0.229234	-0.0599961	0.0590748	-0.480305	0.365267	-0.302783	-0.448574	0.2309	-0.0642685		16981706	ASB5	16981706
17079946	0.0488712	-0.042551	0.239085	0.349083	0.232051	-0.081273	-0.012258	0.0871001	-0.665625	-0.0191203	0.0757952	-0.196043	0.220293		17079946	BAALC-AS2	17079946
16823359	-0.0770716	-0.338373	-0.135213	-0.145038	-0.0805898	0.133475	-0.109662	-0.0654801	0.0259283	-0.345989	-0.27106	0.0849492	-0.0553147		16823359	C16orf90	16823359
16673883	-0.18832	0.281385	0.163411	0.209459	0.190461	-0.157111	-0.25079	0.454002	0.176763	0.192679	0.427986	0.0106563	0.0558555		16673883	C1orf105	16673883
16956983	0.0728506	-0.00219237	-0.387682	0.0610946	-0.380067	0.965955	0.691386	-0.451846	-0.0348645	-0.0492287	-0.280847	0.0877369	-0.141995		16956983	CBLB	16956983
16988789	-0.429293	0.276971	-0.131835	-0.154717	0.0276568	-0.579801	-0.0265423	-0.0303446	-0.195462	0.240991	0.355349	-0.243294	-0.153034		16988789	LINC01183	16988789
16717437	-0.207733	-0.125132	-0.180478	-0.0519328	0.00696426	-0.103562	-0.37596	0.422195	-0.307683	0.103195	0.0716877	-0.278047	-0.0276119		16717437	CPN1	16717437
17113744	-0.00539795	-0.0199482	-0.121669	0.0768963	-0.0749763	1.15316	0.340474	0.0334425	-0.160852	-0.0924244	0.00562513	0.170762	0.0491272		17113744	CUL4B	17113744
16693924	0.181912	0.0198123	-0.447414	-0.480307	-0.31238	-0.242756	0.00527746	-0.00579622	-0.0148635	-0.395419	-0.408735	0.0671094	0.0276898		16693924	DCST2	16693924
16688332	-0.150712	1.39804	0.292798	0.141276	0.143458	0.176689	-0.275262	1.59168	-0.185801	0.0708589	0.103202	-0.297446	-0.0719549		16688332	DIRAS3	16688332
17013033	0.112452	-0.0252967	-0.399704	-0.551623	0.0361871	-0.234209	0.229278	-0.0818574	0.035196	-0.257307	-0.316874	0.0169084	0.0186069		17013033	ECT2L	17013033
16960494	-0.0618248	0.159462	0.0215269	0.175395	0.0521921	-0.0421687	0.0187146	0.131683	-0.272179	0.257494	0.104885	-0.139411	0.295745		16960494	ERICH6	16960494
16724411	-0.223175	0.00868024	-0.0255114	-0.0110321	0.0178578	-0.33674	-0.0564274	0.000815617	-0.0650299	0.048815	-0.0763039	-0.272978	0.104048		16724411	F2	16724411
16672462	0.276254	-0.259772	0.060609	-0.344558	-0.225999	0.113238	0.165697	0.0626258	0.0781181	-0.48214	-0.0996927	-0.273385	-0.18117		16672462	FCRL6	16672462
16984531	0.0681717	0.154815	-0.1625	-0.0753043	0.0459617	0.328738	0.266238	0.144749	0.545002	-0.333867	0.1019	0.0891435	-0.600196		16984531	FGF10-AS1	16984531
17079102	0.18775	0.0392178	-0.0622813	-0.0838202	0.289781	0.237279	0.173358	0.00767448	0.309304	-0.0404819	-0.263581	0.316748	-0.00828332		17079102	FLJ46284	17079102
16991775	0.176527	0.516778	0.176523	-0.108714	-0.00963201	-0.0940438	-0.338152	-0.0650751	-0.569292	-0.053831	0.243093	-0.274498	-0.0111858		16991775	GABRA6	16991775
16847711	-0.314345	0.399382	-0.119174	0.574796	0.177752	-0.164367	-0.0963494	0.551956	-0.625875	0.0136663	0.432581	-0.36173	-0.299351		16847711	GH1	16847711
17117467	-0.579253	0.205065	0.610754	0.301249	-0.180981	-0.250313	0.143594	0.0103238	-0.0370129	-0.0181644	0.271898	-0.360157	0.369504		17117467	GOLGA7B	17117467
16695974	-0.0645448	-0.00778599	0.0670048	-0.00726918	0.0850558	-0.277924	-0.20647	0.0596415	-0.199426	0.00061487	0.124895	-0.131329	-0.0888592		16695974	GPA33	16695974
16675695	-0.00108304	0.286789	0.140947	-0.248797	0.0261227	-0.198789	-0.236163	0.161612	-0.370848	-0.0458483	-0.0230405	-0.271028	-0.0940335		16675695	GPR25	16675695
17105645	-0.408986	0.354837	-0.158857	0.312267	0.127216	-0.155462	-0.186924	-0.0203732	-0.35575	-0.115884	-0.0324158	-0.413077	0.252385		17105645	GPRASP1	17105645
17096166	-0.116589	0.108443	0.0286769	0.114464	0.376408	-0.323761	-0.106971	0.0753798	-0.331416	-0.060804	0.0940424	0.126101	0.106884		17096166	HSD17B3	17096166
16760419	-0.320691	0.13017	0.113797	0.169142	0.0394111	-0.304774	-0.0127765	0.0648902	-0.321599	-0.174703	0.0368697	0.107779	0.364837		16760419	IFFO1	16760419
17092819	0.127155	0.186247	0.113428	0.55953	0.141147	-0.429933	-0.171802	0.466817	-0.15562	-0.0141721	0.0182717	0.00887141	-0.0693047		17092819	IFNA21	17092819
16979570	-0.235373	-0.0909973	-0.00521826	0.302122	0.0983172	-0.00833333	-0.152496	0.145476	-0.351019	0.0612291	-0.0432955	-0.31385	0.292458		16979570	IL2	16979570
16787667	-0.14694	0.0293797	0.347074	0.0261414	0.300427	-0.320878	-0.172546	-0.0543184	0.127145	0.0927124	0.15184	-0.265266	-0.0118597		16787667	ITPK1-AS1	16787667
16828802	-0.170046	-0.371291	-0.174572	-0.0570595	-0.362198	0.209052	0.388464	0.240296	0.165458	-0.100922	0.0527044	0.209486	-0.220203		16828802	KCNG4	16828802
16962085	0.128985	-0.129512	-0.150667	0.0333821	-0.222833	0.0938442	0.159646	0.0708154	0.242432	-0.27601	-0.174083	0.0457995	0.128548		16962085	KLHL6	16962085
16875478	0.425736	-0.160841	-0.0390305	-0.256194	0.130213	-0.107998	0.137637	-0.0347891	0.114773	-0.127665	-0.246634	0.116958	-0.222817		16875478	LAIR1	16875478
16693335	0.332055	-0.33535	-0.553861	-0.31427	-0.529708	0.39117	0.235178	-0.221699	-0.0785409	0.0755963	-0.156159	-0.244959	-0.849985		16693335	LCE3D	16693335
16779627	-0.0184364	-0.0495256	0.171917	-0.22626	-0.389261	0.548636	0.097327	0.00447299	0.00504442	-0.045972	-0.251753	0.678116	0.00628707		16779627	LINC00376	16779627
16775191	-0.034554	-0.243742	-0.277014	-0.0379619	-0.338578	0.152122	-0.051553	-0.1424	0.264219	-0.330745	0.108739	0.209559	-0.126322		16775191	LINC00378	16775191
17096155	0.186703	-0.155742	-0.289318	-0.00553257	0.181138	0.479833	0.433802	-0.21479	0.294081	-0.064118	0.320461	0.247157	-0.0211326		17096155	LINC00476	17096155
16977389	0.629537	-0.420577	-0.0626041	-0.205406	0.0921479	0.292765	0.246159	-0.0541698	0.136416	0.152732	-0.0116617	0.0859996	-0.000586987		16977389	LINC00575	16977389
16755008	-0.268306	-0.176682	-0.233453	-0.300547	0.0321069	-0.17406	-0.2686	-0.00612092	-0.28713	0.025322	0.0378519	-0.60617	0.269185		16755008	LINC00615	16755008
16775243	0.393071	-0.339463	0.0609848	-0.0193345	-0.121306	0.216105	0.520052	0.247295	0.58421	-0.338121	0.216758	-0.172139	0.0104576		16775243	LINC01052	16775243
16828933	0.0884036	-0.334596	0.110212	0.0618087	-0.281662	0.329978	0.172671	-0.147282	-0.073961	-0.132193	0.00397956	0.244238	-0.327414		16828933	LINC01081	16828933
17084025	0.317557	-0.0721143	-0.0627884	-0.177344	-0.162619	0.020543	-0.010291	-0.285376	0.57134	0.0140918	-0.0977598	0.0561139	-0.0496176		17084025	LINC01239	17084025
16847253	0.0322987	-0.130549	0.439658	-0.0161136	-0.17524	-0.391796	-0.363524	0.0454253	-0.666692	-0.0639378	0.0550194	-0.062609	-0.0652221		16847253	LINC01476	16847253
16703572	-0.122646	-0.215982	-0.140032	-0.245519	-0.302893	0.375763	-0.0990393	-0.0782955	0.374962	-0.42223	0.0940278	0.202439	-0.190154		16703572	LINC01517	16703572
16860376	0.100206	0.0490289	-0.17573	0.210194	-0.149447	0.348142	0.155026	-0.168692	0.485965	0.124328	-0.138627	0.284077	-0.248245		16860376	LINC01532	16860376
16898461	-0.219833	-0.0109129	0.338013	0.0970327	0.159517	-0.19836	-0.263242	0.526846	-0.0396656	0.164949	0.205291	-0.0629866	-0.105708		16898461	LINC01628	16898461
16933406	0.179708	0.170364	-0.373166	-0.178732	-0.396992	0.103741	0.196664	0.0100092	0.193136	-0.180965	-0.0985891	-0.0531139	-0.0013442		16933406	LOC100129936	16933406
16907943	-0.505538	0.106683	0.212209	0.300232	0.131022	-0.370769	0.128442	0.261122	-0.739521	0.0125326	0.194499	0.0652386	-0.100252		16907943	LOC100130451	16907943
17056459	0.0529309	-0.225852	-0.0270455	-0.375091	-0.0907559	0.0838225	0.156129	0.00365161	0.329349	-0.181341	-0.317435	-0.175361	-0.319668		17056459	LOC100130673	17056459
17058009	0.131974	-0.260743	-0.0996528	-0.285499	-0.354943	0.275071	-0.0649218	-0.195829	0.209135	-0.123589	0.204443	0.264083	-0.165183		17058009	LOC100240728	17058009
17097636	-0.32277	0.300926	0.168198	0.426516	-0.224615	-0.385622	-0.412993	0.797279	-0.215145	-0.195806	-0.0404125	-0.192493	0.0400252		17097636	LOC100505478	17097636
16860650	0.166146	-0.173338	0.0270943	-0.158071	-0.441939	0.289887	0.302027	-0.0379038	0.293062	-0.000514239	-0.174776	-0.28583	0.0591131		16860650	LOC100996681	16860650
16879244	0.118543	-0.22729	-0.225872	-0.462238	-0.30503	-0.222514	0.289847	-0.0283328	0.0838083	-0.433162	-0.0597656	-0.0203165	-0.124696		16879244	LOC100996902	16879244
16904999	0.0233377	-0.302865	0.224919	-0.0919348	0.0122964	0.136229	0.476907	0.161713	0.19931	-0.541595	-0.157792	0.322611	0.0627386		16904999	LOC101926913	16904999
16913845	0.153526	0.313057	0.0661083	0.285604	0.0190257	-0.0987493	-0.390218	0.287716	-0.249902	-0.0316646	0.133104	-0.18132	0.241737		16913845	LOC101927138	16913845
16906240	0.0257908	-0.198907	-0.0889705	-0.0601392	0.0896516	0.185771	0.0631157	-0.048692	0.236896	0.294852	-0.111115	0.340823	-0.204919		16906240	LOC101927196	16906240
16871048	0.0623772	0.0307489	-0.028376	-0.0831052	-0.13344	0.125265	0.0448054	0.0370426	0.493801	-0.593609	-0.0464926	0.25949	-0.104702		16871048	LOC101927210	16871048
17011149	0.028589	-0.120888	-0.197613	-0.230978	-0.400563	0.214652	0.218763	0.201424	0.175662	-0.312044	-0.116692	0.246896	-0.0320621		17011149	LOC101927314	17011149
16758995	-0.199427	0.0817407	0.00986569	-0.035032	0.226699	-0.18759	-0.0698209	0.196469	-0.351424	0.00191781	0.20064	-0.16115	0.258026		16758995	LOC101927531	16758995
16965900	-0.248932	-0.0383019	-0.110238	0.168885	0.333684	-0.34496	-0.391282	0.309649	-0.386368	-0.312465	0.139226	-0.238073	0.172252		16965900	LOC101928721	16965900
16965105	-0.0819523	-0.021079	-0.338724	0.00197756	-0.273667	0.0342812	0.143823	-0.124605	0.316945	-0.182454	-0.300764	0.0855084	-0.0818369		16965105	LOC101929019	16965105
17007247	0.27491	-0.0987044	-0.182585	0.0121946	-0.421276	-0.0884799	0.0189566	0.0326374	0.51419	-0.607889	0.0558028	0.0939254	-0.281081		17007247	LOC101929163	17007247
16969386	-0.411945	0.0359006	0.0978502	0.205727	0.242907	-0.310899	-0.372098	0.0975116	-0.0150213	0.145895	-0.0877815	-0.0324059	0.0376124		16969386	LOC101929468	16969386
16994872	0.0237294	-0.430562	-0.358254	-0.037932	-0.374198	0.243399	-0.0415219	-0.0146022	0.368007	-0.0516642	-0.145596	0.46068	0.142438		16994872	LOC101929681	16994872
16877073	0.163274	-0.2512	-0.268684	0.0688837	-0.177874	0.391189	-0.227592	0.00282333	0.219914	-0.0925198	-0.201177	0.330439	-0.127583		16877073	LOC101929715	16877073
16985510	-0.0421374	0.0359557	0.151447	0.144286	-0.136019	-0.36125	-0.18186	0.0173255	-0.473743	-0.0374153	-0.240761	-0.322734	-0.0741183		16985510	LOC102467655	16985510
16943998	0.0450097	-0.228039	-0.0455728	-0.236598	-0.0132458	0.194083	0.017101	0.106227	0.303497	-0.297244	-0.0468868	0.139713	-0.32067		16943998	LOC102723430	16943998
17084380	0.182605	-0.263107	0.0280865	-0.131177	-0.354923	0.140873	-0.0261384	-0.0914254	0.0216456	-0.139094	-0.279514	0.0826353	-0.253673		17084380	LOC102724216	17084380
17009571	-0.394192	0.258615	-0.0948798	-0.142257	0.03382	0.0700975	-0.349912	0.270067	-0.329232	-0.117027	-0.0622757	-0.523773	0.00720034		17009571	LOC102724327	17009571
16833168	-0.239995	-0.129833	0.311439	0.517224	0.0688917	-0.438409	0.130566	-0.259798	-0.602843	0.189864	0.109545	0.0413015	0.0944818		16833168	LOC102724715	16833168
16740694	0.148621	0.040995	-0.068842	-0.297552	-0.145233	0.371282	0.119993	0.0446035	0.229938	-0.178628	0.192418	0.287668	-0.204575		16740694	LOC105369352	16740694
16732376	-0.386354	-0.00204125	-0.449924	0.051239	0.329673	-0.161769	-0.294878	0.165534	-0.600112	0.215875	0.0460538	-0.47853	-0.31493		16732376	LOC105369527	16732376
16767044	-0.276443	0.0910011	0.325234	0.311252	0.265456	-0.269445	-0.098989	0.0163842	0.181685	0.218095	0.0442574	0.027683	0.206777		16767044	LOC105369804	16767044
16757516	0.133674	-0.101939	0.13819	-0.248198	0.385195	0.321631	0.271017	-0.161155	-0.0248044	-0.0968441	-0.398529	0.22551	-0.165927		16757516	LOC105369995	16757516
16816443	0.232319	0.0713712	0.0519021	-0.289561	0.411163	-0.368513	-0.437156	0.340122	-0.354542	0.0879661	-0.0106157	-0.126266	0.539305		16816443	LOC105371113	16816443
16672646	0.304569	-0.19989	-0.310258	-0.293253	0.0242629	0.157742	0.0511211	-0.39496	-0.0899418	-0.0521574	-0.165371	-0.00424904	-0.157205		16672646	LOC105371468	16672646
16698864	-0.539763	-0.0541337	0.0966997	0.531227	0.530317	-0.345497	-0.059822	0.351372	-0.111634	-0.256148	-0.111444	-0.183794	0.115239		16698864	LOC105372891	16698864
17102414	0.0366619	-0.0389502	-0.0972601	-0.536632	-0.580249	0.206618	0.107843	-0.110092	0.171754	-0.262966	-0.116101	-0.174365	-0.373768		17102414	LOC105373153	17102414
17016657	-0.0593795	-0.248326	-0.19769	-0.154747	-0.216043	0.0524635	0.558001	-0.0815423	0.177058	0.107915	-0.132077	0.144059	-0.0540964		17016657	LOC105375002	17016657
16713304	-0.355601	0.139542	0.168757	0.375895	0.424932	-0.272815	-0.0500452	0.176949	-0.00329702	0.0488112	0.0396212	-0.490944	-0.0260326		16713304	LOC105376493	16713304
16737492	0.0336925	-0.447436	0.143148	0.0221266	-0.409491	0.669454	-0.174744	-0.18656	0.25029	0.199086	-0.243546	0.236385	-0.0531348		16737492	LOC105376644	16737492
16658281	-0.254387	0.14072	-0.0229457	0.00435482	0.20572	-0.248827	0.00969136	0.108074	-0.31908	0.0988951	0.0189107	-0.215369	-0.0771829		16658281	LOC105376679	16658281
16659340	-0.178762	0.0799845	0.0628892	0.234458	-0.104682	-0.179757	-0.163848	0.304911	-0.154204	-0.307099	-0.0392157	-0.286228	-0.0919993		16659340	LOC105376744	16659340
16969555	0.218446	0.0450222	-0.431746	-0.0868229	-0.798622	0.121363	0.0213076	-0.110701	0.381712	-0.133571	-0.0310526	-0.0757179	-0.1885		16969555	LOC105377357	16969555
16979176	-0.225407	0.138543	-0.121423	0.274461	0.258228	-0.191725	-0.141271	0.0299682	-0.0580048	0.189455	0.152437	-0.113026	0.367498		16979176	LOC105377378	16979176
16992385	0.293576	-0.294832	0.0559935	0.0799588	0.0383609	-0.0904624	0.402564	0.0012744	0.372828	-0.0413322	0.00805284	0.448595	-0.231742		16992385	LOC105377727	16992385
17011586	0.185386	-0.119926	-0.0179683	-0.0760578	-0.0529086	0.158907	0.118388	0.258037	0.228585	-0.10357	-0.0469862	0.245144	-0.294167		17011586	LOC105377935	17011586
16661800	0.192447	-0.193162	-0.070434	-0.011847	-0.102102	0.0512325	-0.0220369	-0.0386267	0.310939	-0.330849	0.0158368	0.315842	-0.228611		16661800	LOC105378622	16661800
16666112	0.0525276	0.278464	0.222849	0.160463	-0.0701089	-0.195817	-0.195603	0.0831245	-0.0760501	0.794904	-0.0237219	-0.260981	0.133835		16666112	LOC105378797	16666112
16999773	-0.206021	-0.0153459	0.301626	-0.0589415	0.338987	-0.247854	-0.0852389	0.375429	-0.258673	-0.11505	-0.00614966	-0.151997	0.00139709		16999773	LOC105379175	16999773
17118142	0.153587	-0.0542424	0.00815252	-0.0874246	-0.292508	0.128891	0.241819	-0.758312	0.430765	-0.447094	0.0381372	0.142409	0.019816		17118142	LOC105379177	17118142
16920528	-0.381003	-0.0180025	-0.382686	0.0450251	-0.443259	0.209016	0.133959	0.0611665	0.631756	-0.0164792	-0.146473	0.398151	-0.310824		16920528	LOC105372676	16920528
16893155	0.309595	-0.139847	0.128093	-0.300736	-0.107808	-0.0122416	0.144721	0.0436028	0.115323	-0.557948	-0.483891	0.092947	-0.0848322		16893155	LOC401040	16893155
16722554	0.107525	-0.473919	-0.365559	-0.16782	-0.192514	-0.128247	0.213042	-0.36528	0.235597	0.201385	0.00759282	0.13017	-0.241401		16722554	LOC494141	16722554
16812023	0.285118	-0.247573	0.119415	-0.0336985	-0.129348	0.432176	0.264378	-0.051345	-0.0141309	-0.018779	-0.0547565	0.530679	-0.409286		16812023	LOC645752	16812023
16933188	0.0178504	-0.0669535	-0.369876	-0.292788	0.137786	0.0934567	-0.0096008	-0.118062	0.29581	0.0400496	-0.166879	0.181722	-0.292878		16933188	LRRC75B	16933188
16788727	-0.619838	-0.128461	-0.141981	-0.170285	0.0254726	-0.49223	-0.0828674	0.230273	-0.448072	0.15361	0.0937339	-0.147909	0.236321		16788727	MIR329-2	16788727
16865106	0.104385	-0.172848	0.257178	-0.0355225	-0.312465	-0.492811	-0.356337	0.0731903	-0.243766	0.118318	-0.0394354	-0.286802	0.0902231		16865106	MIR371A	16865106
16714534	-0.257381	-0.0158473	0.200926	0.615763	0.143072	-0.0516503	0.0575647	0.10299	-0.354977	-0.0205181	0.0941731	-0.587722	-0.0822071		16714534	MIR3924	16714534
16850704	-0.0217277	-0.0805686	-0.182633	-0.0957967	-0.474404	0.399893	0.285008	-0.0355216	0.639628	-0.121236	-0.28455	0.0880866	0.00103315		16850704	MIR3976	16850704
16763624	0.199121	-0.420234	-0.0199591	-0.477365	-0.448584	0.411145	-0.00967087	-0.390456	-0.384271	-0.219018	-0.165009	0.0476457	-0.140739		16763624	MIR4494	16763624
16849623	0.0889255	-0.092907	0.0422373	-0.0354028	-0.00443833	0.195065	0.466525	-0.105647	0.19407	-0.132281	-0.146992	0.580942	-0.144295		16849623	MIR4739	16849623
16963507	-0.490581	0.177135	0.25802	-0.207655	-0.0841756	-0.517014	-0.319283	0.284691	-0.197406	0.293457	-0.056792	-0.424831	0.345011		16963507	MIR4797	16963507
16865028	0.181216	-0.583226	0.329074	-0.273067	-0.513537	0.807596	0.521885	-0.583544	0.242804	0.356866	-0.559327	0.939516	0.405627		16865028	MIR520F	16865028
17023148	0.558555	-0.106496	-0.162027	0.107772	-0.413664	0.171824	0.305954	-0.324856	0.782074	-0.557231	0.0706807	-0.0932186	0.00319771		17023148	MIR548B	17023148
17075060	-0.223952	0.20427	0.378906	-0.118359	0.706284	-0.254326	-0.0488899	-0.0713535	-0.828514	0.155516	-0.0355514	-1.35232	0.383282		17075060	MIR548V	17075060
16768006	-0.169905	-0.002581	-0.0530528	0.0805186	0.113973	-0.375091	0.105095	0.0742673	-0.642535	0.060277	-0.0382	-0.363539	-0.0619668		16768006	MIR618	16768006
16837158	-0.190482	-0.158509	-0.301904	0.552535	-0.133001	-0.527937	-0.458112	0.418092	-1.06707	-0.0531336	0.199494	-0.882418	-0.163956		16837158	MIR634	16837158
16922467	-0.143344	0.117971	0.0256484	-0.0972475	0.142848	-0.598594	-0.463572	0.0436255	-0.303924	0.100128	-0.0202043	-0.441465	-0.18535		16922467	MIR802	16922467
16704865	0.110889	0.33295	0.452934	0.30991	-0.301444	-0.20849	-0.2413	1.3858	-0.226511	0.0493454	0.263514	-0.862085	0.292632		16704865	MSMB	16704865
16841340	-0.842336	0.465856	0.209276	0.544247	-0.342149	-0.253863	0.0377372	0.271492	-0.564612	0.13386	-0.102672	-0.56236	0.191126		16841340	MYH2	16841340
16841212	0.486736	-0.0426625	-0.604002	0.231112	-0.831906	0.126484	0.507678	-0.107334	0.425581	-0.544588	-0.28897	-0.289515	0.412227		16841212	MYH8	16841212
17065226	-0.173515	0.105091	0.0858677	0.0457315	0.185353	-0.244675	0.0380883	0.167785	-0.282919	-0.0685093	0.0481816	-0.0446204	0.0761575		17065226	MYOM2	17065226
16961675	-0.90807	-0.268545	-0.025892	0.118261	0.189587	-0.240656	0.00361724	-0.0528573	-0.887487	0.182758	0.270693	-0.175666	-0.0110159		16961675	NAALADL2-AS2	16961675
16776152	-0.00111634	-0.0781676	-0.123026	-0.264079	-0.280091	0.200974	-0.013484	-0.0845399	0.0436687	-0.234559	0.0858059	0.257212	-0.208022		16776152	NALCN-AS1	16776152
16945806	0.235164	0.02362	-0.360371	-0.530503	-0.210435	0.416746	0.138944	-0.23275	0.129836	-0.0391111	-0.17242	-0.159607	-0.0684785		16945806	NPHP3-AS1	16945806
17055994	-0.15183	-0.0341847	0.316445	0.432013	0.59189	-0.451712	-0.157458	0.427956	-0.321128	-0.528144	-0.0977285	-0.511341	-0.459074		17055994	NPVF	17055994
16716105	-0.718485	-0.00200725	0.101116	-0.160736	0.0952115	-0.259623	-0.0626937	0.00593601	-0.232566	-0.0303449	-0.15958	-0.348548	0.241938		16716105	NRG3-AS1	16716105
16672186	-0.129185	0.043423	-0.414993	-0.324034	-0.212016	0.0391654	0.206602	-0.369483	0.360897	0.0317312	-0.114236	0.0163143	-0.507773		16672186	NTRK1	16672186
16719957	0.0237394	-0.123114	-0.509511	-0.392791	-0.207014	0.410406	-0.0832879	0.410915	-0.0210188	-0.298003	-0.272573	0.159018	-0.226985		16719957	ODF3	16719957
17098118	0.385551	0.222716	-0.233742	-0.183224	-0.165531	0.0657714	0.102424	-0.344236	-0.0615054	0.02555	-0.134399	0.249126	-0.261512		17098118	OR1N1	17098118
16724995	0.449546	-0.449845	-0.70953	-0.127872	-0.0541743	-0.309395	0.643308	0.113761	0.751742	0.0337046	-0.823608	0.239714	-0.448171		16724995	OR1S1	16724995
16701560	-0.100933	0.114927	0.142653	0.12008	-0.0871836	-0.253665	-0.329968	0.114897	-0.0559867	0.0448674	0.149368	-0.170712	0.101309		16701560	OR2B11	16701560
16679787	-0.73338	-0.029008	-0.0158781	0.211081	0.253912	0.051286	-0.213143	0.361341	-0.280352	0.155192	-0.203443	-0.0822898	0.261959		16679787	OR2M5	16679787
16859078	0.479202	-0.0498385	-0.0937565	-0.312567	0.0354522	0.078005	0.42274	0.216316	0.383054	-0.388244	-0.240167	0.149735	-0.231598		16859078	OR7C2	16859078
16732846	0.555533	0.00611637	-0.390519	-0.41006	-0.0900482	0.0674974	0.179551	-0.0145131	-0.208345	-0.222312	-0.30971	0.582595	0.027346		16732846	OR8A1	16732846
16738398	-0.0583355	0.150831	0.177063	-0.0899799	0.211149	-0.332922	-0.306941	0.388859	-0.0803826	0.168783	-0.177591	-0.290283	0.0286543		16738398	OR9G4	16738398
17049814	-0.0242841	0.0596616	0.423622	0.068809	0.157446	-0.160905	0.114641	0.232733	-0.394759	0.224387	0.157202	-0.190299	0.0265731		17049814	ORAI2	17049814
16973864	-0.124018	-0.0375938	-0.0217463	0.135986	0.0658213	-0.211297	-0.185903	0.505965	0.0626272	0.167458	-0.0490184	-0.354804	0.0553138		16973864	OTOP1	16973864
16679851	-0.160793	0.312134	0.128996	0.210036	0.0883961	-0.193532	-0.13105	0.0184814	0.0993502	0.292167	0.177838	0.0755133	0.172481		16679851	PGBD2	16679851
16807820	-0.478752	0.190825	0.0998316	0.0416721	-0.147789	-0.504306	-0.0657195	0.23646	-0.0741495	-0.138676	-0.0842439	-0.380049	-0.145064		16807820	PLA2G4F	16807820
16932718	0.44834	-0.202214	-0.148349	-0.124184	0.0613643	0.421808	0.00797531	-0.379533	0.338947	-0.321205	-0.202747	0.101402	0.223299		16932718	POM121L7	16932718
16847757	-0.466006	-0.270365	-0.155603	0.251549	0.059164	-0.108431	-0.219754	0.00211877	0.0364145	0.131883	0.347487	-0.407739	0.0183532		16847757	PRR29-AS1	16847757
17007307	0.0378574	0.450961	0.339829	0.197518	0.432482	0.189041	0.165577	0.556571	-0.655614	0.211831	0.434542	-0.0174895	0.063625		17007307	PSMB9	17007307
16841934	0.11127	-0.0211162	-0.11708	-0.169344	-0.265177	0.117882	0.187141	0.119115	0.257659	-0.543767	0.0449967	0.0352324	-0.259084		16841934	RAI1-AS1	16841934
16797117	-0.383614	0.199191	-0.231835	-0.158495	-0.149611	-0.204604	-0.161186	-0.00394326	-0.319451	-0.0749465	-0.0848535	-0.321193	0.268916		16797117	RD3L	16797117
16698286	0.405557	-0.285133	-0.0866185	-0.359755	-0.259039	0.164528	0.366278	0.0753334	0.167928	0.0335372	-0.0131129	0.22046	0.136267		16698286	REN	16698286
16660891	-0.16722	0.015688	-0.0440183	-0.139559	-0.0736302	0.819685	0.0243867	-0.304538	0.652177	-0.539208	-0.161533	-0.0463577	-0.405147		16660891	RHD	16660891
16966214	0.332152	-0.117641	-0.0577254	-0.20922	-0.260593	0.0878616	0.208868	0.0840539	0.313692	-0.410423	-0.14605	-0.194859	-0.0463243		16966214	RHOH	16966214
16980744	-0.0447571	0.100315	-0.0927355	-0.0313126	0.0569403	0.00855532	-0.216437	0.163783	-0.346066	0.0209035	0.140478	-0.237305	0.25956		16980744	RNF175	16980744
16926050	0.00907201	-0.0789674	0.163793	0.173818	0.29124	-0.468665	0.0733128	0.168686	-0.523154	-0.0225716	-0.140906	-0.129305	0.214528		16926050	RSPH1	16926050
16930905	-0.389629	0.133904	-0.160373	0.0985881	0.22206	-0.1503	-0.255429	0.0667453	-0.191336	0.140305	-0.165484	-0.355818	0.0250524		16930905	SERHL	16930905
16833080	-0.0983813	0.356709	-0.0312341	-0.192508	0.0733855	-0.11045	0.14093	0.12654	-0.403797	0.0964467	0.139927	-0.426843	0.213132		16833080	SH3GL1P1	16833080
16755652	0.341794	-0.310447	0.143378	0.069366	-0.411216	0.056111	0.328601	-0.144932	-0.0299481	-0.346321	-0.162025	-0.0114388	-0.247285		16755652	SLC17A8	16755652
17018562	0.038331	-0.128103	0.0573827	-0.483583	-0.0924115	0.516505	0.125985	-0.0532433	-0.0317716	-0.371813	0.00322148	0.162387	0.087486		17018562	SLC26A8	17018562
16957323	-0.269829	0.0266321	-0.169096	0.0672946	0.209696	-0.0637009	-0.0935155	0.293011	-0.282658	0.141422	0.290466	0.07424	-0.0698425		16957323	SLC9C1	16957323
16798349	0.0505738	-0.0668211	0.141025	0.814797	0.518679	-0.190933	-0.0489922	0.0794626	0.0560073	0.404883	-0.071807	-0.424244	0.0450641		16798349	SNORD115-25	16798349
17086265	-0.103004	-0.516364	-0.471009	-0.194936	-0.0748646	0.419787	0.162141	0.246609	0.413692	-0.29635	-0.594149	0.299517	-0.356396		17086265	SPATA31D5P	17086265
16668074	-0.472447	0.290434	-0.217555	0.228892	0.076093	-0.230384	-0.149331	-0.029388	-0.37851	-0.182347	-0.0212815	-0.358073	0.317347		16668074	SPATA42	16668074
16671104	0.0736602	-0.113099	-0.19434	-0.307579	-0.0424964	0.138379	-0.123341	0.0148027	-0.0431218	-0.130165	-0.349239	0.433141	-0.318171		16671104	SPRR1A	16671104
16946331	0.113771	0.109559	-0.199966	-0.145107	-0.0330301	0.324964	0.153061	-0.0803733	0.0941456	0.162192	0.0287414	0.2519	-0.235377		16946331	SPSB4	16946331
17070031	0.554026	-0.359693	-0.351706	-0.0835099	0.0321245	-0.221318	0.0174487	0.0847668	0.450519	-0.40816	-0.118449	-0.0617013	-0.288909		17070031	STAU2-AS1	17070031
16717679	0.0678343	-0.25406	-0.221795	-0.112567	-0.115784	0.201784	0.033686	-0.0942273	0.227364	-0.132311	-0.177349	0.0610576	-0.0549161		16717679	TLX1NB	16717679
16875723	0.0211359	-0.226392	-0.0859119	-0.338506	-0.372897	0.0386317	-0.0625081	-0.0499228	0.162346	-0.15411	-0.135186	0.166617	-0.253739		16875723	TMEM150B	16875723
17100355	0.110767	-0.017637	-0.110614	-0.574614	-0.358975	0.110416	0.32083	0.237577	0.0111452	-0.276199	-0.386654	0.0361673	-0.161576		17100355	TMEM210	17100355
17073824	0.112984	-0.205428	-0.260675	-0.189215	-0.0432942	0.11156	0.0311024	-0.0153205	0.0125652	-0.0247857	-0.27901	-0.00452693	-0.0993986		17073824	TONSL-AS1	17073824
16678691	0.244645	-0.0456099	-0.0518143	-0.348913	-0.149677	0.0539717	-0.0184782	0.0707435	0.113823	-0.134565	-0.0489995	-0.126539	-0.272853		16678691	TRIM67	16678691
16983889	-0.145145	0.117851	0.232463	-0.0590964	0.17453	0.0148488	-0.171266	0.176099	-0.0562432	0.0949779	0.264234	-0.18143	0.172312		16983889	TTC23L	16983889
17009093	0.109484	0.203897	-0.257494	-0.113568	0.044521	0.65412	0.163422	-0.730018	0.153504	0.153319	0.00538227	0.169085	-0.31124		17009093	VEGFA	17009093
16952557	0.0555003	0.093806	0.050914	-0.128639	-0.154324	0.0210608	0.00784126	0.13611	0.353658	-0.251434	-0.282456	0.349163	-0.733841		16952557	VIPR1-AS1	16952557
16990201	-0.38626	0.0278222	0.489083	0.0619305	0.455753	-0.314826	0.0159589	-0.0540396	-0.31986	0.450947	-0.0244493	-0.195848	0.356719		16990201	VTRNA1-2	16990201
16890457	-0.025741	-0.0820296	-0.154956	-0.0858992	0.306339	0.0134329	-0.283796	0.504132	-0.441222	0.220906	0.30966	-0.149708	0.0216253		16890457	VWC2L	16890457
16949827	0.066952	-0.25414	-0.197006	-0.0785808	-0.588287	0.103995	0.0322677	-0.151433	0.272387	-0.620579	-0.034616	0.0193247	0.0717113		16949827	XXYLT1-AS2	16949827
17117533	0.343258	-0.524332	-0.0447797	-0.0760519	-0.301074	0.726203	-0.1051	-0.36684	0.118875	-0.236152	-0.168108	0.123541	-0.225032		17117533	ZBTB16	17117533
16944238	0.56559	-0.35272	-0.252591	-0.106771	0.17812	0.486956	0.300137	0.0410809	0.365943	-0.683731	-0.0682318	0.058147	0.0658729		16944238	ZBTB20-AS4	16944238
17109826	-0.117187	0.12745	0.00971552	-0.0681858	0.597642	-0.248133	-0.483178	-0.198394	-0.145625	0.165279	0.0554882	-0.0748198	0.120201		17109826	ZFX-AS1	17109826
16713576	0.119297	0.15682	-0.197232	-0.478026	-0.0522628	0.14598	0.0710664	-0.136811	0.395964	-0.221675	0.225468	0.0911439	-0.318264		16713576	ZNF22	16713576
16938309	-0.276233	-0.546346	0.735101	0.411966	0.22034	-0.266555	-0.28408	0.382912	-0.600995	0.443016	-0.0726067	0.188416	0.0678615		16938309	ZNF385D-AS1	16938309
16915402	-0.214654	-0.134397	-0.50715	-0.251253	-0.305879	-0.0680878	0.339941	0.0592337	0.204828	-0.56211	-0.267647	0.0765748	0.0591911		16915402	ZNF831	16915402
16833903	0.0970536	0.0269988	-0.158222	-0.224874	-0.322382	-0.0195031	0.0649124	0.153806	0.794005	-0.118488	-0.223356	-0.0016106	-0.0603761		16833903	ZPBP2	16833903

## Sheet: File S2-b
ADGRF3
AMTN
AMY2A
ANGPTL4
ANKRD33B
ANKRD6
APOBEC2
ASB5
BAALC-AS2
C16orf90
C1orf105
CBLB
LINC01183
CPN1
CUL4B
DCST2
DIRAS3
ECT2L
ERICH6
F2
FCRL6
FGF10-AS1
FLJ46284
GABRA6
GH1
GOLGA7B
GPA33
GPR25
GPRASP1
HSD17B3
IFFO1
IFNA21
IL2
ITPK1-AS1
KCNG4
KLHL6
LAIR1
LCE3D
LINC00376
LINC00378
LINC00476
LINC00575
LINC00615
LINC01052
LINC01081
LINC01239
LINC01476
LINC01517
LINC01532
LINC01628
LOC100129936
LOC100130451
LOC100130673
LOC100240728
LOC100505478
LOC100996681
LOC100996902
LOC101926913
LOC101927138
LOC101927196
LOC101927210
LOC101927314
LOC101927531
LOC101928721
LOC101929019
LOC101929163
LOC101929468
LOC101929681
LOC101929715
LOC102467655
LOC102723430
LOC102724216
LOC102724327
LOC102724715
LOC105369352
LOC105369527
LOC105369804
LOC105369995
LOC105371113
LOC105371468
LOC105372891
LOC105373153
LOC105375002
LOC105376493
LOC105376644
LOC105376679
LOC105376744
LOC105377357
LOC105377378
LOC105377727
LOC105377935
LOC105378622
LOC105378797
LOC105379175
LOC105379177
LOC105372676
LOC401040
LOC494141
LOC645752
LRRC75B
MIR329-2
MIR371A
MIR3924
MIR3976
MIR4494
MIR4739
MIR4797
MIR520F
MIR548B
MIR548V
MIR618
MIR634
MIR802
MSMB
MYH2
MYH8
MYOM2
NAALADL2-AS2
NALCN-AS1
NPHP3-AS1
NPVF
NRG3-AS1
NTRK1
ODF3
OR1N1
OR1S1
OR2B11
OR2M5
OR7C2
OR8A1
OR9G4
ORAI2
OTOP1
PGBD2
PLA2G4F
POM121L7
PRR29-AS1
PSMB9
RAI1-AS1
RD3L
REN
RHD
RHOH
RNF175
RSPH1
SERHL
SH3GL1P1
SLC17A8
SLC26A8
SLC9C1
SNORD115-25
SPATA31D5P
SPATA42
SPRR1A
SPSB4
STAU2-AS1
TLX1NB
TMEM150B
TMEM210
TONSL-AS1
TRIM67
TTC23L
VEGFA
VIPR1-AS1
VTRNA1-2
VWC2L
XXYLT1-AS2
ZBTB16
ZBTB20-AS4
ZFX-AS1
ZNF22
ZNF385D-AS1
ZNF831
ZPBP2

## Sheet: File S4
File S4. DMPs
CpG	BT20	DU4475	HCC1187	HCC1806	HCC1937	HCC38	HCC70	MDAMB231	MDAMB436	MDAMB453	MDAMB468	SUM149	SUM159		avg	stdev		CpG	BT20	DU4475	HCC1187	HCC1806	HCC1937	HCC38	HCC70	MDAMB231	MDAMB436	MDAMB453	MDAMB468	SUM149	SUM159		avg	stdev
cg21438602	0.944423	0.93947	0.948109	0.926587	0.646672	0.957948	0.613564	0.916473	0.952799	0.585995	0.900823	0.544012	0.313249		0.783856	0.214754		cg21438602	0.747681	0.724619	0.764845	0.664625	-0.638795	0.810661	-0.792963	0.617532	0.786681	-0.921337	0.544658	-1.11683	-2.19138		-6.49e-16	1
cg09437135	0.108254	0.067041	0.108401	0.0699641	0.817896	0.0790796	0.277147	0.191511	0.0713523	0.684607	0.195472	0.65395	0.727815		0.31173	0.292635		cg09437135	-0.695322	-0.836158	-0.694821	-0.826169	1.72968	-0.795019	-0.118178	-0.410817	-0.821425	1.2742	-0.39728	1.16944	1.42186		0	1
cg20792895	0.169204	0.176086	0.197786	0.185217	0.956772	0.197551	0.677516	0.77797	0.213371	0.915318	0.217549	0.960434	0.936543		0.506255	0.359415		cg20792895	-0.937777	-0.918629	-0.858254	-0.893226	1.25347	-0.858908	0.476498	0.755993	-0.814893	1.13813	-0.803267	1.26366	1.19719		2.9e-16	1
cg14006405	0.934579	0.934158	0.932366	0.950926	0.776062	0.946616	0.516792	0.944221	0.948932	0.883487	0.925283	0.535377	0.463589		0.822491	0.187295		cg14006405	0.598457	0.596206	0.586641	0.685733	-0.247895	0.662722	-1.63218	0.649933	0.675088	0.325668	0.548821	-1.53295	-1.91624		-4.1e-16	1
cg24219966	0.921182	0.927184	0.936999	0.72174	0.614144	0.898012	0.477676	0.907352	0.893705	0.659433	0.888027	0.71458	0.55063		0.777743	0.161929		cg24219966	0.88581	0.922881	0.983492	-0.34585	-1.01032	0.742724	-1.85308	0.800406	0.71613	-0.730635	0.681063	-0.39007	-1.40255		6.49e-16	1
cg04533751	0.622666	0.73177	0.702861	0.578366	0.440898	0.631441	0.203296	0.451591	0.612032	0.2732	0.529716	0.263465	0.201893		0.480246	0.189697		cg04533751	0.750778	1.32592	1.17353	0.517249	-0.207425	0.797033	-1.45996	-0.151056	0.694717	-1.09145	0.260787	-1.14277	-1.46735		0	1
cg05768565	0.926608	0.880146	0.965503	0.927774	0.651027	0.943282	0.619135	0.920377	0.957475	0.873772	0.93923	0.78995	0.63793		0.848631	0.129533		cg05768565	0.601982	0.243292	0.902257	0.610982	-1.52552	0.730708	-1.77173	0.553881	0.840281	0.19409	0.699429	-0.453021	-1.62663		-4.95e-16	1
cg06950309	0.940501	0.920405	0.918703	0.925542	0.302456	0.52917	0.145413	0.891686	0.959027	0.228767	0.711723	0.249339	0.539132		0.635528	0.316344		cg06950309	0.964055	0.900527	0.895149	0.916766	-1.05288	-0.336209	-1.54931	0.809745	1.02262	-1.28582	0.240862	-1.22079	-0.304718		2.01e-16	1
cg02661464	0.918051	0.863188	0.909396	0.88538	0.762056	0.882871	0.695281	0.868407	0.815684	0.643031	0.849975	0.744792	0.748337		0.814342	0.0873521		cg02661464	1.18724	0.559185	1.08817	0.81324	-0.59857	0.784512	-1.363	0.618933	0.0153655	-1.96116	0.407917	-0.796209	-0.755622		1.95e-15	1
cg09430257	0.935709	0.951992	0.941596	0.949798	0.897929	0.962573	0.876492	0.947747	0.950803	0.896845	0.929436	0.909609	0.891899		0.926341	0.0281899		cg09430257	0.332332	0.909935	0.541181	0.832113	-1.00788	1.28531	-1.76832	0.759363	0.867774	-1.04633	0.109792	-0.593516	-1.22176		0	1
cg04236329	0.0461232	0.043723	0.0390389	0.0567603	0.0750071	0.0444474	0.0813557	0.0540832	0.0403706	0.0832397	0.0436769	0.0706252	0.0854801		0.0587639	0.0177943		cg04236329	-0.71038	-0.845266	-1.1085	-0.112601	0.912831	-0.804559	1.26961	-0.263045	-1.03366	1.37548	-0.84786	0.666574	1.50139		3.07e-16	1
cg08439276	0.634982	0.807209	0.585643	0.570039	0.344313	0.834158	0.138509	0.776918	0.341799	0.271266	0.669242	0.139354	0.172154		0.483507	0.259503		cg08439276	0.583713	1.24739	0.393587	0.333457	-0.536385	1.35124	-1.32946	1.13067	-0.546075	-0.817874	0.715737	-1.3262	-1.19981		-2.73e-16	1
cg17376288	0.951964	0.920588	0.879505	0.940779	0.979501	0.920666	0.961175	0.928049	0.906377	0.978135	0.920584	0.966279	0.963677		0.939791	0.0301633		cg17376288	0.403593	-0.636616	-1.99863	0.0327522	1.3165	-0.634052	0.708955	-0.389267	-1.10777	1.27123	-0.636758	0.878162	0.791895		1.96e-15	1
cg27178922	0.91788	0.916545	0.925673	0.896087	0.684163	0.805034	0.615993	0.899698	0.900434	0.843252	0.843189	0.607741	0.591829		0.803655	0.130286		cg27178922	0.876717	0.866474	0.936536	0.70945	-0.917152	0.0105808	-1.44038	0.737168	0.742818	0.303921	0.303436	-1.50372	-1.62585		4.61e-16	1
cg04580872	0.892077	0.26149	0.247009	0.515744	0.902861	0.207126	0.910111	0.489338	0.298752	0.868366	0.256422	0.918671	0.931515		0.592268	0.31326		cg04580872	0.957063	-1.05592	-1.10215	-0.244282	0.991487	-1.22946	1.01463	-0.328577	-0.936971	0.881369	-1.0721	1.04195	1.08296		4.1e-16	1
cg09781304	0.957103	0.954091	0.956656	0.965383	0.982379	0.95538	0.972017	0.967162	0.96892	0.987572	0.96793	0.982993	0.982646		0.969249	0.0116675		cg09781304	-1.04095	-1.29917	-1.07931	-0.331313	1.12537	-1.18868	0.237252	-0.178798	-0.0281431	1.57048	-0.113032	1.17801	1.14829		9.51e-15	1
cg05357152	0.908963	0.94292	0.950264	0.870879	0.896456	0.933238	0.330447	0.870061	0.973511	0.449997	0.946666	0.446052	0.557902		0.775181	0.234938		cg05357152	0.569435	0.713971	0.745229	0.407333	0.516199	0.672759	-1.89299	0.403852	0.844182	-1.38413	0.729915	-1.40092	-0.924836		8.54e-16	1
cg26675876	0.136269	0.0748528	0.18021	0.0618788	0.65215	0.0823001	0.935864	0.100446	0.0789629	0.974914	0.0790422	0.813267	0.152983		0.332549	0.363842		cg26675876	-0.539465	-0.708265	-0.418696	-0.743924	0.878405	-0.687797	1.65818	-0.637922	-0.696969	1.7655	-0.696751	1.32123	-0.493528		0	1
cg06961473	0.961769	0.916218	0.941386	0.965442	0.880255	0.947216	0.553971	0.906845	0.903058	0.854913	0.934895	0.578266	0.68321		0.848265	0.144756		cg06961473	0.784107	0.469429	0.643294	0.80948	0.220996	0.683571	-2.03303	0.404682	0.378521	0.0459242	0.598455	-1.8652	-1.14023		3.42e-16	1
cg19213703	0.839448	0.947982	0.949782	0.907351	0.60551	0.694787	0.19792	0.854422	0.93688	0.14009	0.55365	0.495956	0.154587		0.636797	0.309492		cg19213703	0.654787	1.00547	1.01128	0.874187	-0.101094	0.187371	-1.41806	0.703169	0.969599	-1.60491	-0.268657	-0.455075	-1.55807		-2.05e-16	1
cg18907770	0.941896	0.942411	0.918591	0.91634	0.957923	0.938031	0.959912	0.919224	0.927933	0.972019	0.938999	0.954001	0.97093		0.942939	0.0191333		cg18907770	-0.0545493	-0.0276297	-1.27256	-1.3902	0.783132	-0.256509	0.887091	-1.23946	-0.78431	1.51985	-0.205923	0.57813	1.46294		1.35e-15	1
cg02502358	0.570253	0.946097	0.91148	0.66818	0.408236	0.507186	0.0710616	0.737745	0.832225	0.27397	0.630693	0.126949	0.192009		0.52893	0.296115		cg02502358	0.139551	1.4088	1.2919	0.470257	-0.407591	-0.0734309	-1.54625	0.705184	1.02425	-0.861013	0.343662	-1.35751	-1.1378		0	1
cg17167536	0.933394	0.713764	0.93905	0.592599	0.544905	0.763877	0.18318	0.619897	0.539908	0.141226	0.770351	0.108901	0.104718		0.535059	0.305217		cg17167536	1.30509	0.585501	1.32362	0.18852	0.0322582	0.749687	-1.15288	0.277958	0.0158876	-1.29034	0.7709	-1.39624	-1.40995		-1.37e-16	1
cg08048222	0.728814	0.712135	0.948951	0.944593	0.0852533	0.605529	0.528976	0.675422	0.623702	0.12857	0.878406	0.0924194	0.319296		0.55939	0.311009		cg08048222	0.544756	0.491129	1.25257	1.23856	-1.52451	0.148354	-0.0977915	0.373082	0.206787	-1.38523	1.02575	-1.50147	-0.771984		0	1
cg10178308	0.0864943	0.0891061	0.156659	0.0998432	0.0367981	0.0917448	0.0307188	0.0595799	0.0545455	0.040322	0.131568	0.0255842	0.0468288		0.073061	0.0403758		cg10178308	0.332708	0.397393	2.07051	0.663323	-0.898135	0.462747	-1.0487	-0.333889	-0.45858	-0.810856	1.44906	-1.17587	-0.6497		2.31e-16	1
cg05952543	0.130853	0.140597	0.188746	0.109818	0.92872	0.14795	0.78156	0.893492	0.131972	0.922275	0.224818	0.940212	0.740901		0.483224	0.375728		cg05952543	-0.937836	-0.911901	-0.783753	-0.99382	1.18569	-0.892332	0.79402	1.09193	-0.934858	1.16853	-0.687746	1.21627	0.685807		-6.83e-17	1
cg20769842	0.076645	0.0926682	0.111224	0.0681491	0.66077	0.0625585	0.14874	0.24458	0.0670693	0.373026	0.116539	0.444984	0.683971		0.242379	0.226069		cg20769842	-0.73311	-0.662233	-0.580153	-0.770691	1.85072	-0.79542	-0.414204	0.00973901	-0.775467	0.577905	-0.556642	0.896207	1.95335		0	1
cg26063563	0.0287043	0.0542426	0.0470555	0.0456866	0.344709	0.0726682	0.282388	0.0675918	0.04764	0.729528	0.310901	0.366277	0.252203		0.203815	0.205216		cg26063563	-0.8533	-0.728854	-0.763876	-0.770547	0.686566	-0.639068	0.38288	-0.663805	-0.761028	2.56176	0.52182	0.791665	0.235789		8.54e-17	1
cg16708012	0.934665	0.925965	0.938511	0.915991	0.934918	0.927785	0.666865	0.935913	0.934826	0.70298	0.916292	0.632815	0.609713		0.844403	0.134478		cg16708012	0.671203	0.606503	0.699803	0.532337	0.673078	0.620043	-1.3202	0.680477	0.672396	-1.05164	0.534576	-1.57339	-1.74518		-1.04e-15	1
cg13666267	0.813031	0.736946	0.717862	0.623128	0.89825	0.814518	0.883303	0.802243	0.751896	0.924447	0.791108	0.914071	0.830342		0.80778	0.0866073		cg13666267	0.0606194	-0.817879	-1.03823	-2.13206	1.04459	0.077797	0.872009	-0.0639384	-0.64526	1.34707	-0.192503	1.22727	0.260506		3.33e-16	1
cg03712837	0.922187	0.951225	0.96104	0.936282	0.572937	0.923808	0.785702	0.743306	0.941968	0.639961	0.813044	0.670574	0.643228		0.808097	0.141133		cg03712837	0.808384	1.01413	1.08368	0.908254	-1.66622	0.819868	-0.158679	-0.459078	0.948543	-1.19133	0.0350492	-0.974422	-1.16818		3.59e-16	1
cg11237207	0.178173	0.194634	0.383685	0.329975	0.896006	0.301098	0.725413	0.150673	0.57877	0.462338	0.147115	0.818883	0.674785		0.44935	0.264499		cg11237207	-1.02525	-0.96301	-0.248262	-0.451324	1.68868	-0.560501	1.04372	-1.12922	0.489303	0.0491067	-1.14267	1.3971	0.852308		-1.2e-16	1
cg27425228	0.944977	0.96563	0.953424	0.950358	0.97642	0.955614	0.983815	0.95767	0.943862	0.963733	0.960299	0.982656	0.976737		0.962707	0.0136249		cg27425228	-1.30131	0.214527	-0.681335	-0.906404	1.00645	-0.520653	1.54916	-0.369686	-1.38318	0.0752757	-0.176739	1.46415	1.02974		-5e-15	1
cg10023855	0.74478	0.52082	0.920661	0.425326	0.149399	0.841358	0.168893	0.405249	0.524184	0.198598	0.396047	0.122794	0.101378		0.424576	0.278448		cg10023855	1.14996	0.345644	1.78161	0.00269228	-0.988251	1.4968	-0.918244	-0.069408	0.357724	-0.81156	-0.102456	-1.0838	-1.16071		-2.73e-16	1
cg16017800	0.94547	0.938516	0.942742	0.94048	0.96083	0.947848	0.963496	0.93879	0.943307	0.966908	0.926346	0.960768	0.957755		0.948712	0.0121455		cg16017800	-0.26697	-0.839473	-0.491528	-0.67782	0.997715	-0.0711068	1.21724	-0.816946	-0.445012	1.49818	-1.8415	0.992635	0.744586		4.9e-15	1
cg10244525	0.90916	0.924141	0.923442	0.899907	0.848963	0.912799	0.735021	0.92222	0.92589	0.799878	0.874076	0.831717	0.510076		0.847484	0.116874		cg10244525	0.527714	0.655898	0.649917	0.448547	0.0126536	0.55885	-0.962258	0.639464	0.670865	-0.407328	0.227529	-0.134906	-2.88695		6.15e-16	1
cg00720629	0.923992	0.939924	0.953347	0.901862	0.935131	0.938307	0.295321	0.935941	0.948511	0.527051	0.882455	0.547727	0.38498		0.778042	0.24365		cg00720629	0.599013	0.664403	0.719494	0.508185	0.644731	0.657765	-1.9812	0.648056	0.699646	-1.03013	0.428537	-0.945272	-1.61322		3.25e-16	1
cg03084652	0.913724	0.918161	0.940892	0.92197	0.930036	0.918555	0.52834	0.924807	0.927559	0.59151	0.940652	0.724471	0.68239		0.835621	0.148472		cg03084652	0.526049	0.555933	0.709029	0.581585	0.635914	0.558586	-2.06962	0.600696	0.619233	-1.64415	0.707418	-0.748619	-1.03205		-3.42e-16	1
cg04095810	0.952552	0.961236	0.959315	0.952415	0.882223	0.962331	0.704561	0.917114	0.966521	0.85554	0.945541	0.682389	0.934388		0.898164	0.0967974		cg04095810	0.561883	0.651596	0.631752	0.560461	-0.164678	0.662901	-2.00008	0.195771	0.706192	-0.440334	0.489451	-2.22914	0.374227		-1.58e-16	1
cg16131766	0.0982521	0.0756682	0.0856833	0.0645952	0.846592	0.0646298	0.354826	0.33656	0.0775801	0.837188	0.0836514	0.519546	0.183888		0.279128	0.287481		cg16131766	-0.629173	-0.707731	-0.672894	-0.746248	1.97392	-0.746128	0.263314	0.199777	-0.701081	1.94121	-0.679962	0.836291	-0.331291		0	1
cg25612391	0.520792	0.292847	0.458171	0.762832	0.983961	0.182248	0.982502	0.982955	0.414518	0.982163	0.407943	0.969392	0.95856		0.68453	0.309787		cg25612391	-0.528549	-1.26436	-0.730689	0.252762	0.966572	-1.62138	0.961862	0.963323	-0.871604	0.960766	-0.892827	0.919543	0.884577		3.25e-16	1
cg11977686	0.94776	0.873703	0.960603	0.951123	0.115212	0.607581	0.555296	0.706154	0.595949	0.371994	0.930299	0.0779025	0.41827		0.623988	0.310476		cg11977686	1.04282	0.804296	1.08419	1.05366	-1.63869	-0.0528443	-0.221249	0.264644	-0.0903105	-0.811636	0.986584	-1.75886	-0.662589		0	1
cg16661628	0.956088	0.956741	0.958392	0.913544	0.328483	0.673695	0.137206	0.8079	0.922687	0.195602	0.928807	0.728234	0.771996		0.713798	0.298723		cg16661628	0.811085	0.813273	0.818797	0.668667	-1.28987	-0.134249	-1.93019	0.315014	0.699274	-1.7347	0.719759	0.0483246	0.194821		-5e-16	1
cg07356412	0.932176	0.954265	0.957346	0.868645	0.765714	0.91367	0.1589	0.943832	0.93281	0.152571	0.931601	0.0947091	0.898438		0.731129	0.343525		cg07356412	0.585246	0.649546	0.658515	0.400307	0.100676	0.531377	-1.66575	0.619177	0.587092	-1.68418	0.583574	-1.85261	0.487036		2.48e-16	1
cg20563269	0.961685	0.978679	0.968817	0.964794	0.971731	0.982512	0.567101	0.945291	0.984607	0.848335	0.977993	0.727783	0.64057		0.886146	0.145526		cg20563269	0.519076	0.635852	0.568085	0.540442	0.58811	0.662189	-2.19235	0.406419	0.676584	-0.259823	0.631138	-1.08821	-1.68751		-7.69e-16	1
cg21639968	0.0104797	0.00793984	0.0100552	0.0118058	0.0180619	0.0137724	0.0172463	0.00902329	0.013057	0.01937	0.0132628	0.0186009	0.0221017		0.0142136	0.00445189		cg21639968	-0.838719	-1.40923	-0.93407	-0.540849	0.864415	-0.0991075	0.681228	-1.16586	-0.259801	1.15824	-0.21358	0.985487	1.77185		0	1
cg06621126	0.937353	0.398844	0.155972	0.530903	0.922485	0.0988446	0.922826	0.554309	0.168791	0.937198	0.233321	0.93211	0.935682		0.594511	0.350517		cg06621126	0.978103	-0.558224	-1.25112	-0.181467	0.935686	-1.4141	0.936659	-0.114691	-1.21455	0.977662	-1.03045	0.963147	0.973337		1.88e-16	1
cg17756131	0.896459	0.910575	0.905329	0.795361	0.778629	0.917777	0.568808	0.811619	0.932651	0.800793	0.865898	0.632235	0.705894		0.809387	0.114875		cg17756131	0.757977	0.880855	0.835185	-0.122095	-0.267747	0.943554	-2.09427	0.0194269	1.07303	-0.0748147	0.49194	-1.54213	-0.900915		1.78e-15	1
cg16759813	0.114371	0.175063	0.173014	0.175887	0.802585	0.107974	0.199736	0.167657	0.302698	0.8084	0.136183	0.592464	0.441779		0.322908	0.255401		cg16759813	-0.816509	-0.578874	-0.586897	-0.575649	1.87813	-0.841555	-0.482269	-0.607874	-0.0791339	1.9009	-0.731108	1.05542	0.465426		4.27e-17	1
cg13845692	0.749344	0.790532	0.905229	0.838302	0.653397	0.84865	0.255647	0.62546	0.755296	0.170032	0.474717	0.287969	0.33416		0.591441	0.255641		cg13845692	0.617673	0.778788	1.22745	0.965651	0.242354	1.00613	-1.31353	0.133072	0.640957	-1.64844	-0.456592	-1.1871	-1.00641		4.95e-16	1
cg17291907	0.713446	0.747301	0.683932	0.76354	0.523632	0.643389	0.504032	0.546737	0.717897	0.582152	0.72202	0.514161	0.458075		0.62464	0.106788		cg17291907	0.831612	1.14864	0.555231	1.30071	-0.94587	0.175572	-1.12941	-0.729504	0.873292	-0.397866	0.911902	-1.03456	-1.55976		-2.22e-16	1
cg13907754	0.961827	0.958757	0.96633	0.931826	0.940532	0.937642	0.727228	0.931253	0.95312	0.52581	0.928927	0.841412	0.657388		0.866312	0.140769		cg13907754	0.678525	0.656721	0.710514	0.465402	0.527251	0.50672	-0.98803	0.461333	0.61667	-2.41887	0.444811	-0.176882	-1.48416		-1.54e-16	1
cg24492749	0.768502	0.862091	0.783911	0.697741	0.44973	0.717369	0.251602	0.26444	0.6844	0.257548	0.680051	0.278188	0.170193		0.528136	0.252118		cg24492749	0.953384	1.3246	1.0145	0.672722	-0.310987	0.750573	-1.09684	-1.04592	0.619805	-1.07326	0.602555	-0.991393	-1.41974		-1.37e-16	1
cg26368842	0.90643	0.788486	0.888018	0.9082	0.766531	0.839578	0.5992	0.914427	0.903032	0.813148	0.908902	0.762126	0.746531		0.826508	0.093462		cg26368842	0.855129	-0.406821	0.658125	0.874059	-0.641726	0.139838	-2.4321	0.940684	0.81877	-0.14295	0.881577	-0.688862	-0.855726		-6.83e-17	1
cg11160572	0.953588	0.967245	0.955715	0.962381	0.42906	0.964838	0.821471	0.962897	0.96474	0.926734	0.95191	0.763603	0.917139		0.887794	0.1514		cg11160572	0.434575	0.524776	0.448624	0.49265	-3.02995	0.50888	-0.438065	0.496057	0.508235	0.257198	0.423488	-0.820284	0.193822		-1.15e-16	1
cg18662365	0.930132	0.934547	0.921827	0.936131	0.906793	0.941946	0.89907	0.919904	0.924793	0.867733	0.91481	0.877283	0.873931		0.911454	0.0249189		cg18662365	0.749561	0.926714	0.416273	0.990313	-0.187024	1.22367	-0.496966	0.339119	0.53531	-1.75455	0.134679	-1.37129	-1.50581		3.47e-15	1
cg23287435	0.948536	0.936297	0.954747	0.932089	0.24052	0.941276	0.0727654	0.944216	0.908812	0.714546	0.545162	0.30424	0.766435		0.708434	0.314467		cg23287435	0.763521	0.724601	0.783272	0.711219	-1.48796	0.740435	-2.02142	0.749784	0.6372	0.0194355	-0.519201	-1.28533	0.184441		-1.62e-16	1
cg10144400	0.0834244	0.058786	0.0741156	0.0784861	0.588625	0.045135	0.0593712	0.0615086	0.143394	0.504138	0.0659357	0.511313	0.419029		0.207174	0.211347		cg10144400	-0.585528	-0.702106	-0.629573	-0.608894	1.80486	-0.766697	-0.699337	-0.689224	-0.301779	1.4051	-0.668276	1.43905	1.0024		0	1
cg00040007	0.0616444	0.0238985	0.0378251	0.0497999	0.596815	0.0439794	0.0300074	0.0362639	0.0601534	0.335042	0.0329093	0.538345	0.648475		0.191935	0.244438		cg00040007	-0.533021	-0.68744	-0.630467	-0.581477	1.65637	-0.605289	-0.662449	-0.636854	-0.539121	0.58545	-0.650577	1.41717	1.86771		0	1
cg05906769	0.939355	0.920004	0.965659	0.951822	0.907608	0.942935	0.0583545	0.439012	0.954175	0.216405	0.940264	0.101526	0.165216		0.654026	0.386707		cg05906769	0.737842	0.687803	0.805863	0.770083	0.655748	0.747102	-1.54037	-0.556011	0.776167	-1.13166	0.740194	-1.42873	-1.26403		0	1
cg21725652	0.911717	0.922517	0.930832	0.877349	0.895933	0.894108	0.434759	0.818458	0.938706	0.417882	0.944642	0.458201	0.751971		0.78439	0.205047		cg21725652	0.620963	0.673634	0.714184	0.453353	0.543985	0.535086	-1.70512	0.166144	0.752584	-1.78744	0.781533	-1.5908	-0.158105		1.41e-16	1
cg00323014	0.966958	0.912458	0.940636	0.906202	0.9211	0.914225	0.431101	0.880359	0.914339	0.664444	0.920203	0.60861	0.300347		0.790845	0.218504		cg00323014	0.805997	0.556571	0.685534	0.52794	0.596123	0.564658	-1.6464	0.40967	0.565182	-0.578485	0.592019	-0.834011	-2.2448		0	1
cg13612175	0.135915	0.112661	0.184622	0.143178	0.105978	0.119585	0.083682	0.131732	0.134956	0.0783382	0.143882	0.0849332	0.0828055		0.118636	0.0313481		cg13612175	0.551206	-0.190586	2.10493	0.782893	-0.403803	0.0302716	-1.11503	0.417777	0.520598	-1.2855	0.80534	-1.07511	-1.14299		6.15e-16	1
cg27570984	0.973457	0.938073	0.962727	0.64865	0.708583	0.882238	0.193132	0.831254	0.965301	0.534896	0.874558	0.692962	0.343091		0.734533	0.250099		cg27570984	0.95532	0.813841	0.912416	-0.343394	-0.103759	0.590589	-2.16475	0.386735	0.922711	-0.79823	0.55988	-0.166215	-1.56515		-4.1e-16	1
cg02869929	0.584351	0.101983	0.173251	0.113797	0.887511	0.0590501	0.520667	0.106749	0.0947045	0.85767	0.458965	0.419417	0.802745		0.398528	0.313488		cg02869929	0.592762	-0.945953	-0.718614	-0.908269	1.55982	-1.08291	0.389615	-0.930751	-0.969172	1.46463	0.19279	0.0666357	1.28942		0	1
cg27511525	0.928785	0.945051	0.931345	0.930656	0.903916	0.951861	0.314842	0.901041	0.904837	0.745743	0.855891	0.623046	0.642283		0.813792	0.187565		cg27511525	0.613084	0.699803	0.626729	0.623057	0.480493	0.736114	-2.66014	0.465165	0.485403	-0.362801	0.22445	-1.01696	-0.914398		1.45e-16	1
cg22611504	0.555685	0.350184	0.254028	0.10742	0.909389	0.121563	0.725083	0.66412	0.382434	0.956367	0.612118	0.659848	0.92331		0.555504	0.29268		cg22611504	0.000619799	-0.701518	-1.03005	-1.53097	1.20912	-1.48265	0.579402	0.371111	-0.591327	1.36963	0.193434	0.356513	1.25669		3.42e-16	1
cg01096617	0.956133	0.925351	0.931445	0.940767	0.974475	0.948664	0.976658	0.918137	0.926325	0.955647	0.911629	0.955675	0.968867		0.945367	0.0215547		cg01096617	0.499481	-0.928605	-0.645912	-0.213435	1.35041	0.152967	1.45168	-1.26331	-0.883431	0.476915	-1.56523	0.478241	1.09023		1.98e-15	1
cg23335916	0.942951	0.925564	0.945954	0.919611	0.943609	0.925232	0.392936	0.935035	0.951686	0.523266	0.930049	0.737111	0.663579		0.825891	0.187618		cg23335916	0.623927	0.531252	0.639934	0.499523	0.627432	0.529486	-2.30764	0.581734	0.670483	-1.61298	0.55516	-0.473194	-0.865117		-1.88e-16	1
cg26081071	0.226461	0.149259	0.523426	0.177878	0.504517	0.118655	0.516844	0.170883	0.234311	0.539167	0.367133	0.513492	0.759328		0.369335	0.202373		cg26081071	-0.705993	-1.08748	0.76142	-0.946061	0.667987	-1.2387	0.728898	-0.980626	-0.667205	0.839203	-0.0108811	0.712334	1.9271		-4.44e-16	1
cg15920131	0.98149	0.987751	0.986206	0.984962	0.989107	0.984004	0.990023	0.982619	0.983404	0.990606	0.981407	0.990489	0.98912		0.986245	0.00346343		cg15920131	-1.37302	0.43469	-0.0112852	-0.370559	0.826393	-0.647206	1.09074	-1.04707	-0.820439	1.25903	-1.3969	1.22548	0.830137		9.86e-15	1
cg01041455	0.758199	0.721329	0.911816	0.805172	0.632856	0.662326	0.539764	0.844577	0.770282	0.449792	0.641039	0.379036	0.494555		0.662365	0.160755		cg01041455	0.59615	0.366797	1.55174	0.888353	-0.183566	-0.000242523	-0.762658	1.13347	0.671312	-1.32234	-0.132659	-1.76249	-1.04388		-7.86e-16	1
cg02217159	0.17042	0.467617	0.243058	0.190573	0.884949	0.0972205	0.515379	0.155431	0.268681	0.907532	0.362439	0.548573	0.460298		0.405551	0.262568		cg02217159	-0.895508	0.23638	-0.618865	-0.818757	1.8258	-1.17429	0.418283	-0.952596	-0.521278	1.91182	-0.164197	0.544704	0.208504		-9.82e-17	1
cg13424608	0.96722	0.987838	0.971765	0.973583	0.989214	0.96929	0.98903	0.979628	0.974207	0.988695	0.979258	0.989515	0.985071		0.980332	0.00836449		cg13424608	-1.56756	0.897413	-1.02422	-0.806866	1.06188	-1.32009	1.03989	-0.0840868	-0.732229	0.999851	-0.128438	1.09783	0.566622		5.12e-15	1
cg26211724	0.950365	0.963299	0.953689	0.957871	0.93919	0.96189	0.858149	0.948836	0.944609	0.791302	0.925003	0.876574	0.601217		0.897846	0.10266		cg26211724	0.511585	0.637578	0.543963	0.584705	0.402737	0.623848	-0.386684	0.496695	0.455515	-1.03783	0.264537	-0.207207	-2.88944		8.54e-16	1
cg00151491	0.931372	0.936777	0.923186	0.891363	0.959694	0.93623	0.965882	0.901758	0.945166	0.960624	0.92164	0.960442	0.945212		0.936873	0.0230481		cg00151491	-0.23866	-0.0041658	-0.593836	-1.97456	0.990145	-0.0279	1.25866	-1.52355	0.359839	1.0305	-0.660908	1.02262	0.361818		1.11e-15	1
cg12901038	0.938098	0.924304	0.920458	0.912178	0.938732	0.934577	0.399341	0.890146	0.918363	0.580493	0.919754	0.590239	0.275924		0.780201	0.234115		cg12901038	0.674441	0.615524	0.599093	0.563729	0.677151	0.659404	-1.6268	0.469619	0.590148	-0.853031	0.596086	-0.811399	-2.15396		0	1
cg03489965	0.951051	0.91888	0.943557	0.951935	0.900211	0.949595	0.52901	0.922881	0.952271	0.891445	0.954321	0.727246	0.868528		0.88161	0.1226		cg03489965	0.566404	0.303997	0.505277	0.573615	0.15172	0.554527	-2.87603	0.336635	0.576359	0.0802164	0.593073	-1.25909	-0.106707		-1.31e-16	1
cg02380802	0.211532	0.1473	0.0847868	0.197247	0.892626	0.0681909	0.135465	0.22476	0.220175	0.762195	0.119854	0.624475	0.726378		0.339614	0.295074		cg02380802	-0.434068	-0.651751	-0.863605	-0.48248	1.87415	-0.919848	-0.691858	-0.389239	-0.404775	1.43212	-0.744763	0.965387	1.31074		0	1
cg20099906	0.857544	0.883508	0.850014	0.869841	0.86535	0.87329	0.565405	0.862929	0.88818	0.643258	0.831091	0.716939	0.714705		0.801696	0.105573		cg20099906	0.528996	0.774927	0.457672	0.645472	0.602933	0.678138	-2.23818	0.579999	0.819179	-1.50074	0.278432	-0.802837	-0.823988		-7.69e-17	1
cg17413302	0.904501	0.873508	0.893314	0.901046	0.872511	0.898278	0.594937	0.76622	0.898084	0.536408	0.877208	0.257835	0.178248		0.727084	0.25655		cg17413302	0.69155	0.57074	0.647942	0.67808	0.566856	0.667291	-0.515095	0.152546	0.666535	-0.743231	0.585163	-1.82908	-2.1393		0	1
cg24909753	0.915799	0.896895	0.925912	0.912227	0.880729	0.958111	0.707803	0.910098	0.95557	0.863436	0.913169	0.851652	0.762176		0.881044	0.0725318		cg24909753	0.479169	0.218535	0.618586	0.42992	-0.00435008	1.06252	-2.38849	0.400563	1.02748	-0.242766	0.442908	-0.405237	-1.63884		3.42e-16	1
cg00528351	0.947656	0.940646	0.955375	0.950159	0.952582	0.957721	0.665083	0.914328	0.949772	0.735108	0.918828	0.77908	0.714668		0.875462	0.108841		cg00528351	0.663294	0.59889	0.734219	0.686296	0.708555	0.75577	-1.9329	0.357092	0.682742	-1.28953	0.398431	-0.885525	-1.47733		7e-16	1
cg27340648	0.135035	0.144926	0.0820673	0.127266	0.340687	0.142993	0.191257	0.142073	0.103663	0.587487	0.151351	0.223651	0.26947		0.203225	0.135392		cg27340648	-0.503651	-0.430598	-0.894869	-0.561034	1.01529	-0.444876	-0.0883974	-0.451666	-0.735364	2.83815	-0.383139	0.150864	0.489286		-9.39e-17	1
cg22807241	0.198978	0.169427	0.249333	0.626415	0.53041	0.234568	0.62541	0.182209	0.444763	0.676566	0.19862	0.657796	0.57704		0.413195	0.209113		cg22807241	-1.02441	-1.16572	-0.783603	1.01964	0.560532	-0.854212	1.01483	-1.1046	0.15096	1.25947	-1.02612	1.16971	0.783524		-3.84e-16	1
cg24310722	0.951769	0.940934	0.737325	0.773678	0.797888	0.950881	0.50713	0.775253	0.939751	0.14976	0.953234	0.630354	0.195989		0.715688	0.277443		cg24310722	0.850918	0.811864	0.077987	0.209015	0.296275	0.847717	-0.751715	0.214693	0.807602	-2.0398	0.856197	-0.307575	-1.87318		4.95e-16	1
cg14124376	0.942041	0.924253	0.900343	0.899224	0.911921	0.912947	0.672174	0.929621	0.946571	0.856566	0.927428	0.759025	0.79616		0.875252	0.0831416		cg14124376	0.803317	0.589366	0.301793	0.288333	0.441042	0.453381	-2.44255	0.653937	0.857801	-0.224751	0.627561	-1.39794	-0.951289		4.36e-16	1
cg09822291	0.922192	0.93103	0.874219	0.926713	0.916228	0.939451	0.560875	0.934181	0.917614	0.795933	0.948855	0.731644	0.806381		0.861947	0.112782		cg09822291	0.534167	0.612533	0.108806	0.574248	0.481284	0.687196	-2.66949	0.640471	0.493571	-0.585326	0.770581	-1.15535	-0.492685		1.7e-15	1
cg25499537	0.788036	0.654542	0.867715	0.463358	0.355725	0.407728	0.0945007	0.878263	0.83316	0.160812	0.510941	0.442116	0.190411		0.511331	0.27446		cg25499537	1.00818	0.521791	1.29849	-0.174793	-0.566955	-0.377482	-1.51873	1.33692	1.17259	-1.27713	-0.00142341	-0.252187	-1.16928		0	1
cg12984905	0.0705074	0.222838	0.083856	0.0857873	0.277279	0.068859	0.148107	0.0978617	0.170112	0.391515	0.0610867	0.29141	0.590014		0.196864	0.157408		cg12984905	-0.802735	0.165011	-0.717933	-0.705664	0.510872	-0.813208	-0.309749	-0.628956	-0.169955	1.2366	-0.862585	0.600644	2.49765		0	1
cg16974832	0.935937	0.914441	0.906156	0.871181	0.899015	0.936705	0.754355	0.863688	0.914499	0.501899	0.864973	0.633032	0.661367		0.819788	0.138668		cg16974832	0.837601	0.682588	0.622838	0.370615	0.571345	0.843142	-0.471871	0.316579	0.683001	-2.29245	0.325847	-1.34679	-1.14245		-2.56e-16	1
cg11868634	0.943814	0.940057	0.942494	0.695324	0.410534	0.952213	0.505645	0.778674	0.949996	0.829306	0.766221	0.464755	0.263604		0.726357	0.239377		cg11868634	0.908431	0.892734	0.902914	-0.12964	-1.31935	0.943518	-0.922026	0.218558	0.934254	0.430071	0.166531	-1.09284	-1.93315		1.71e-16	1
cg01447854	0.926614	0.755729	0.901272	0.779043	0.576819	0.676051	0.109493	0.633206	0.57136	0.495614	0.603769	0.171406	0.134713		0.564238	0.273414		cg01447854	1.32538	0.700373	1.23269	0.785644	0.0460149	0.408955	-1.66321	0.252249	0.0260497	-0.250987	0.144583	-1.43677	-1.57097		0	1
cg27429457	0.0467672	0.0737695	0.0675339	0.033557	0.0145058	0.0464526	0.011922	0.0632737	0.0441771	0.0244735	0.0780708	0.0453466	0.0213066		0.0439351	0.0221586		cg27429457	0.127808	1.3464	1.06499	-0.468353	-1.32812	0.113613	-1.44472	0.872736	0.0109208	-0.878286	1.54051	0.0636997	-1.0212		4.78e-16	1
cg18239253	0.89105	0.946634	0.454818	0.568502	0.26384	0.754556	0.0809795	0.788649	0.858694	0.0918666	0.343528	0.461311	0.192198		0.515125	0.309783		cg18239253	1.21351	1.39294	-0.194674	0.172304	-0.811166	0.772899	-1.40145	0.882952	1.10906	-1.36631	-0.553928	-0.173714	-1.04243		1.37e-16	1
cg03059896	0.962061	0.745421	0.636002	0.950607	0.632418	0.809749	0.580496	0.941982	0.923899	0.394925	0.914277	0.688387	0.2292		0.723802	0.229243		cg03059896	1.03933	0.0943091	-0.383001	0.989367	-0.398634	0.374919	-0.625126	0.951743	0.872864	-1.43462	0.830888	-0.154488	-2.15755		0	1
cg16145703	0.0319331	0.0235415	0.0215919	0.0218651	0.62359	0.0255412	0.0283149	0.0957659	0.0258975	0.965135	0.0147351	0.722592	0.280424		0.22161	0.328724		cg16145703	-0.577008	-0.602536	-0.608467	-0.607636	1.22285	-0.596453	-0.588015	-0.382825	-0.595369	2.26185	-0.629326	1.52402	0.178916		-9.18e-17	1
cg06689180	0.93511	0.92666	0.951884	0.90781	0.955367	0.958017	0.57522	0.909503	0.954186	0.389548	0.925057	0.308879	0.603758		0.792385	0.235842		cg06689180	0.605175	0.569347	0.676301	0.489421	0.691069	0.702303	-0.920807	0.496596	0.68606	-1.70808	0.562547	-2.05013	-0.799804		1.71e-16	1
cg00461578	0.928373	0.916811	0.945361	0.930177	0.848601	0.901516	0.487071	0.896783	0.783891	0.327845	0.822966	0.678047	0.7401		0.785196	0.188743		cg00461578	0.758582	0.697326	0.848591	0.76814	0.335938	0.61629	-1.57952	0.591212	-0.00691167	-2.42314	0.200115	-0.567695	-0.238925		0	1
cg02018326	0.678415	0.52545	0.0912893	0.453362	0.173593	0.300335	0.0810892	0.348855	0.682272	0.0804743	0.4243	0.0920349	0.091492		0.309459	0.227803		cg02018326	1.61963	0.948151	-0.957712	0.631701	-0.596419	-0.0400489	-1.00249	0.172943	1.63656	-1.00519	0.504126	-0.954438	-0.956822		-3.93e-16	1
cg06476663	0.95352	0.959003	0.893144	0.901435	0.825837	0.953931	0.47764	0.941713	0.907817	0.746981	0.956392	0.361256	0.914952		0.830279	0.193404		cg06476663	0.637221	0.665575	0.325048	0.367916	-0.0229635	0.639349	-1.82333	0.576173	0.400916	-0.430694	0.652072	-2.42509	0.437804		-4.31e-16	1
cg07749454	0.310406	0.667952	0.172851	0.167956	0.81179	0.168833	0.699028	0.479811	0.549069	0.904407	0.705783	0.923636	0.766447		0.56369	0.279041		cg07749454	-0.907696	0.373645	-1.40065	-1.41819	0.889119	-1.41505	0.485011	-0.300598	-0.0523962	1.22103	0.50922	1.28994	0.726622		-2.48e-16	1
cg02630677	0.150785	0.797618	0.107071	0.106388	0.94871	0.0945195	0.873282	0.571608	0.281024	0.963839	0.54072	0.944774	0.480583		0.527763	0.351545		cg02630677	-1.07235	0.767625	-1.19669	-1.19864	1.19742	-1.2324	0.982856	0.124721	-0.70187	1.24045	0.0368571	1.18622	-0.134208		-1.43e-16	1
cg16909685	0.936217	0.946209	0.933822	0.835052	0.878868	0.961672	0.301584	0.914063	0.934428	0.792842	0.9389	0.738284	0.740032		0.834767	0.17841		cg16909685	0.568633	0.62464	0.55521	0.00159375	0.247186	0.71131	-2.98852	0.444459	0.558605	-0.234994	0.583673	-0.540795	-0.530999		-1.28e-16	1
cg22897193	0.843588	0.860915	0.715099	0.730832	0.7233	0.818689	0.22579	0.607519	0.883787	0.288296	0.888147	0.217504	0.634886		0.649104	0.247957		cg22897193	0.784346	0.854227	0.266153	0.329605	0.299229	0.683928	-1.70721	-0.167709	0.946467	-1.45512	0.96405	-1.74062	-0.0573402		1.38e-16	1
cg24690715	0.940831	0.950106	0.960106	0.904504	0.957688	0.962089	0.637584	0.922689	0.937373	0.566822	0.917954	0.443339	0.594221		0.822716	0.187414		cg24690715	0.630236	0.679723	0.73308	0.436403	0.720179	0.743665	-0.987821	0.533431	0.611786	-1.36539	0.508166	-2.02427	-1.21919		-7.52e-16	1
cg05161119	0.895697	0.917071	0.862472	0.876309	0.914925	0.899257	0.48529	0.872448	0.878429	0.267123	0.840327	0.500184	0.425858		0.741184	0.230322		cg05161119	0.670857	0.763659	0.526605	0.586683	0.754342	0.686314	-1.11103	0.569918	0.595884	-2.05826	0.430455	-1.04636	-1.36907		0	1
cg03435488	0.880275	0.873933	0.895644	0.875576	0.880879	0.900423	0.800777	0.89495	0.912104	0.636966	0.892599	0.773459	0.788065		0.846588	0.07787		cg03435488	0.4326	0.351159	0.629969	0.372254	0.440352	0.691344	-0.588312	0.62106	0.841351	-2.69196	0.59086	-0.939129	-0.751549		7.69e-17	1
cg19635401	0.838762	0.856704	0.80565	0.643522	0.378272	0.662383	0.190422	0.953092	0.443927	0.136886	0.645732	0.358038	0.497918		0.570101	0.259943		cg19635401	1.03354	1.10256	0.906157	0.282452	-0.737965	0.355012	-1.46063	1.47337	-0.485391	-1.66658	0.290955	-0.815804	-0.277686		2.82e-16	1
cg11644057	0.0883447	0.0632657	0.0823167	0.140994	0.348964	0.07466	0.0904184	0.114795	0.177533	0.585763	0.0816301	0.558363	0.348999		0.212004	0.18658		cg11644057	-0.662767	-0.797182	-0.695075	-0.380585	0.734057	-0.736112	-0.651653	-0.521001	-0.18475	2.00322	-0.698755	1.85636	0.734244		2.14e-16	1
cg16189817	0.96512	0.933908	0.952779	0.897487	0.940909	0.94754	0.572213	0.915908	0.944803	0.818313	0.941199	0.763311	0.698324		0.868601	0.121357		cg16189817	0.795326	0.538138	0.693635	0.238026	0.595826	0.650464	-2.44228	0.389817	0.627917	-0.414376	0.598214	-0.867606	-1.4031		-1.88e-15	1
cg07486732	0.924244	0.793985	0.42051	0.871569	0.162904	0.897678	0.573347	0.946566	0.900091	0.499709	0.840795	0.50171	0.509877		0.68023	0.248565		cg07486732	0.981693	0.45765	-1.04487	0.769776	-2.08125	0.874815	-0.429998	1.0715	0.884521	-0.726252	0.645968	-0.718202	-0.685345		6.83e-17	1
cg09389370	0.93362	0.897615	0.92909	0.882576	0.903906	0.80083	0.471711	0.80746	0.890337	0.528193	0.880593	0.257024	0.246277		0.725325	0.256087		cg09389370	0.813375	0.672777	0.795683	0.614049	0.697343	0.294838	-0.990346	0.320731	0.644355	-0.769786	0.606307	-1.82868	-1.87064		-4.27e-16	1
cg18193230	0.234204	0.231245	0.337807	0.188911	0.754924	0.275132	0.328243	0.280197	0.238724	0.645546	0.288128	0.618729	0.337284		0.366083	0.182824		cg18193230	-0.721343	-0.737524	-0.15466	-0.96908	2.12686	-0.497477	-0.206972	-0.469771	-0.696618	1.52859	-0.426392	1.38191	-0.157519		1.24e-16	1
cg12989498	0.828538	0.908774	0.869699	0.313544	0.621643	0.874043	0.47494	0.771317	0.919336	0.323365	0.822111	0.219512	0.211708		0.627579	0.279346		cg12989498	0.719388	1.00662	0.866737	-1.12418	-0.0212501	0.882286	-0.546416	0.514551	1.04443	-1.08902	0.696382	-1.46079	-1.48873		4.61e-16	1
cg06726099	0.943542	0.932191	0.905276	0.890219	0.932503	0.938154	0.657676	0.913502	0.94557	0.789736	0.934726	0.563965	0.391989		0.826081	0.177922		cg06726099	0.660185	0.596388	0.445114	0.360488	0.598143	0.629903	-0.94651	0.491346	0.671583	-0.204276	0.610635	-1.47321	-2.43979		-4.1e-16	1
cg04528054	0.949462	0.944087	0.905874	0.895403	0.886626	0.959089	0.707305	0.942028	0.949802	0.747997	0.947931	0.874504	0.908435		0.893734	0.0791134		cg04528054	0.704404	0.636463	0.15345	0.0211023	-0.0898517	0.826092	-2.35648	0.61044	0.708704	-1.84213	0.685053	-0.243066	0.185818		1.32e-15	1
cg21875839	0.941951	0.939708	0.959057	0.732263	0.915686	0.935177	0.325515	0.859029	0.917505	0.660671	0.934123	0.34925	0.386342		0.758175	0.247081		cg21875839	0.743787	0.734711	0.813021	-0.104872	0.637485	0.716373	-1.75109	0.40818	0.644847	-0.394625	0.712107	-1.65502	-1.5049		6.49e-16	1
cg24127593	0.962226	0.95248	0.968681	0.961596	0.950782	0.969981	0.400716	0.938829	0.969651	0.912302	0.950945	0.60939	0.732629		0.867708	0.177931		cg24127593	0.531203	0.476428	0.567481	0.527663	0.466885	0.574789	-2.62456	0.399708	0.572932	0.250622	0.467801	-1.45179	-0.759167		-1.45e-16	1
cg14242696	0.327307	0.827117	0.315287	0.167698	0.743342	0.361926	0.714934	0.413185	0.515209	0.733798	0.290754	0.939163	0.951521		0.561634	0.267615		cg14242696	-0.875612	0.992034	-0.920529	-1.47202	0.67899	-0.74625	0.572838	-0.554712	-0.173475	0.643325	-1.0122	1.41072	1.4569		0	1
cg23824845	0.924718	0.960541	0.924458	0.437332	0.575243	0.888208	0.210083	0.502195	0.927594	0.226503	0.777544	0.263575	0.431347		0.61918	0.292635		cg23824845	1.04409	1.16651	1.0432	-0.621415	-0.150141	0.919327	-1.39798	-0.399762	1.05392	-1.34186	0.541165	-1.21518	-0.641867		9.39e-17	1
cg02035102	0.821943	0.821661	0.621263	0.488425	0.350411	0.612667	0.0971629	0.434098	0.546882	0.199979	0.337623	0.362142	0.0703913		0.443434	0.242245		cg02035102	1.5625	1.56134	0.734086	0.185722	-0.384005	0.698601	-1.42943	-0.0385404	0.427035	-1.005	-0.436795	-0.335579	-1.53994		0	1
cg06901893	0.942494	0.856013	0.931941	0.888456	0.888603	0.840776	0.251534	0.805498	0.87985	0.607383	0.911245	0.502401	0.552821		0.758386	0.212532		cg06901893	0.866264	0.459353	0.816609	0.612004	0.612697	0.387662	-2.38483	0.221674	0.571509	-0.710496	0.719231	-1.20446	-0.967222		1.01e-15	1
cg10729312	0.907643	0.861508	0.933927	0.905702	0.929171	0.903505	0.445803	0.90883	0.921257	0.61253	0.893257	0.624311	0.634457		0.8063	0.164691		cg10729312	0.615353	0.335221	0.774947	0.603563	0.746067	0.590229	-2.18893	0.622562	0.698015	-1.17657	0.527998	-1.10504	-1.04343		3.42e-16	1
cg18752412	0.913664	0.673554	0.59583	0.44876	0.518594	0.468993	0.100049	0.788615	0.894545	0.121251	0.323638	0.12796	0.102777		0.467556	0.298657		cg18752412	1.49371	0.689747	0.429503	-0.0629346	0.170891	0.00481004	-1.23053	1.07501	1.4297	-1.15954	-0.481884	-1.13708	-1.2214		0	1
cg01082602	0.531895	0.596857	0.500955	0.727366	0.57638	0.657366	0.11111	0.829679	0.759988	0.300422	0.674158	0.267067	0.390284		0.532579	0.212695		cg01082602	-0.00321647	0.302208	-0.148683	0.915805	0.205932	0.586695	-1.98156	1.39684	1.06918	-1.0915	0.665643	-1.24832	-0.66901		-2.31e-16	1
cg13027184	0.904646	0.771111	0.911285	0.908946	0.888228	0.918801	0.710852	0.904152	0.913761	0.617308	0.903045	0.751516	0.680888		0.82958	0.107561		cg13027184	0.697891	-0.543591	0.759619	0.737875	0.545258	0.829495	-1.10382	0.693303	0.782638	-1.9735	0.683007	-0.725764	-1.3824		-6.49e-16	1
cg21613754	0.944725	0.896396	0.940122	0.928021	0.925913	0.930582	0.847346	0.954555	0.941541	0.886087	0.929569	0.810067	0.822268		0.904399	0.0486791		cg21613754	0.828396	-0.164401	0.73384	0.485245	0.441944	0.537854	-1.17204	1.03034	0.762992	-0.376179	0.517048	-1.93784	-1.68721		5.29e-16	1
cg27655954	0.760735	0.903354	0.907539	0.519353	0.498096	0.584691	0.0806519	0.313986	0.68912	0.242288	0.513997	0.119862	0.101501		0.479629	0.290841		cg27655954	0.966531	1.4569	1.47129	0.136586	0.063496	0.361238	-1.37181	-0.569532	0.720295	-0.816051	0.118168	-1.23699	-1.30012		-4.78e-16	1
cg02049180	0.953998	0.933727	0.944396	0.946199	0.945225	0.948282	0.803132	0.866105	0.948349	0.730314	0.944145	0.642234	0.739385		0.87273	0.107517		cg02049180	0.755857	0.56732	0.666553	0.683319	0.674266	0.702694	-0.647316	-0.0616212	0.703316	-1.32459	0.664217	-2.1438	-1.24022		0	1
cg08426962	0.537704	0.616124	0.566298	0.277098	0.0999558	0.259062	0.0755977	0.377638	0.44477	0.0865731	0.133443	0.167342	0.192157		0.294905	0.193454		cg08426962	1.25507	1.66044	1.40288	-0.0920452	-1.00773	-0.18528	-1.13364	0.427661	0.774679	-1.0769	-0.834622	-0.659396	-0.531122		-6.83e-17	1
cg13806106	0.139119	0.12175	0.0941609	0.0957915	0.23723	0.106564	0.0980675	0.109887	0.108154	0.408409	0.0965017	0.585991	0.572789		0.213417	0.184554		cg13806106	-0.402577	-0.496692	-0.646184	-0.637349	0.129033	-0.578977	-0.625017	-0.560974	-0.570364	1.05656	-0.633501	2.01879	1.94725		0	1
cg21105924	0.941098	0.938756	0.935113	0.911924	0.935143	0.941857	0.496693	0.869311	0.942569	0.741432	0.883454	0.55612	0.315517		0.800691	0.210168		cg21105924	0.66807	0.656926	0.639593	0.529256	0.639736	0.671678	-1.44646	0.326501	0.67507	-0.281963	0.393792	-1.1637	-2.30851		0	1
cg12013258	0.939637	0.8776	0.82801	0.75963	0.906003	0.928803	0.34807	0.900721	0.942936	0.377697	0.864688	0.48015	0.520556		0.744192	0.226017		cg12013258	0.864732	0.590252	0.370847	0.0683026	0.715919	0.816799	-1.75262	0.692553	0.87933	-1.62154	0.533125	-1.16824	-0.989464		0	1
cg16527444	0.920526	0.950738	0.95934	0.863347	0.927643	0.944631	0.525206	0.843843	0.944216	0.661515	0.949356	0.761003	0.519514		0.828529	0.161553		cg16527444	0.569454	0.756466	0.809708	0.215523	0.613508	0.718664	-1.87755	0.0947936	0.716094	-1.03381	0.747908	-0.417983	-1.91278		0	1
cg14524553	0.945094	0.965704	0.954322	0.964654	0.981549	0.961356	0.971575	0.972446	0.962325	0.981462	0.971515	0.977775	0.981035		0.968524	0.0110913		cg14524553	-2.11248	-0.254269	-1.28045	-0.348956	1.17434	-0.6463	0.27509	0.353619	-0.558898	1.16649	0.269684	0.834107	1.12802		2.32e-15	1
cg26550330	0.935265	0.884027	0.922478	0.902368	0.925991	0.922006	0.706693	0.87544	0.925087	0.700709	0.923374	0.691002	0.48262		0.830543	0.140595		cg26550330	0.744852	0.38041	0.653898	0.510862	0.678884	0.650544	-0.880902	0.319333	0.672455	-0.923462	0.660272	-0.992502	-2.47465		-7.86e-16	1
cg11404380	0.123205	0.230872	0.249134	0.17275	0.0704504	0.100593	0.0624718	0.114332	0.12929	0.0960455	0.203015	0.0628771	0.09046		0.131192	0.0632411		cg11404380	-0.126288	1.57619	1.86496	0.657141	-0.960476	-0.483843	-1.08664	-0.266603	-0.0300823	-0.555753	1.1357	-1.08023	-0.644075		1.37e-16	1
cg24478595	0.93339	0.952547	0.956426	0.914459	0.959015	0.944487	0.57876	0.918277	0.952402	0.715186	0.931383	0.63146	0.656845		0.849587	0.145014		cg24478595	0.577894	0.710003	0.736749	0.447349	0.754599	0.654419	-1.8676	0.473674	0.709002	-0.926823	0.564057	-1.50419	-1.32914		-3.59e-16	1
cg00196810	0.202345	0.153532	0.184599	0.218152	0.131853	0.164706	0.132545	0.158862	0.244154	0.12232	0.195507	0.125291	0.0829905		0.162835	0.0448927		cg00196810	0.880086	-0.207239	0.484802	1.23219	-0.690133	0.041672	-0.67472	-0.0884993	1.81142	-0.902482	0.727777	-0.836306	-1.77857		3.93e-16	1
cg15013177	0.454241	0.746504	0.948248	0.623296	0.929609	0.55324	0.918177	0.474274	0.313692	0.957309	0.418902	0.934113	0.866379		0.702922	0.237999		cg15013177	-1.04488	0.18312	1.03079	-0.334563	0.952474	-0.628918	0.904436	-0.960711	-1.63543	1.06886	-1.19337	0.971396	0.686797		0	1
cg16769595	0.113061	0.129698	0.175676	0.179012	0.0571588	0.125703	0.0798277	0.180364	0.137797	0.0873919	0.178571	0.1263	0.0847237		0.12733	0.04219		cg16769595	-0.338188	0.0561249	1.14591	1.225	-1.66321	-0.0385638	-1.1259	1.25704	0.248112	-0.946616	1.21455	-0.0244007	-1.00986		0	1
cg14171516	0.881669	0.876945	0.850767	0.67335	0.837211	0.885507	0.323789	0.802993	0.849078	0.26005	0.791526	0.623735	0.254627		0.685481	0.244732		cg14171516	0.801646	0.782344	0.675376	-0.0495654	0.619988	0.817326	-1.47791	0.480169	0.668474	-1.73835	0.433312	-0.252299	-1.76051		2.22e-16	1
cg13330050	0.93711	0.947435	0.805106	0.73892	0.478136	0.593627	0.297858	0.949925	0.580727	0.587693	0.76273	0.202114	0.381134		0.635578	0.248515		cg13330050	1.21334	1.25488	0.682166	0.415837	-0.633532	-0.168805	-1.35896	1.2649	-0.220717	-0.192686	0.511647	-1.74422	-1.02386		0	1
cg01004762	0.893447	0.899354	0.861226	0.694896	0.637101	0.79005	0.16144	0.879333	0.793198	0.483693	0.302443	0.187527	0.134074		0.593676	0.30096		cg01004762	0.996053	1.01568	0.88899	0.336326	0.14429	0.652494	-1.43619	0.949157	0.662955	-0.365439	-0.96768	-1.34951	-1.52712		5.81e-16	1
cg15906675	0.877051	0.958235	0.923604	0.700617	0.961483	0.798069	0.985411	0.91689	0.931337	0.97837	0.922429	0.963406	0.967343		0.914173	0.0814198		cg15906675	-0.455933	0.541171	0.11583	-2.62289	0.581065	-1.42599	0.874955	0.0333797	0.210813	0.788476	0.101401	0.604684	0.653043		2.86e-15	1
cg22852840	0.808641	0.690909	0.310385	0.82827	0.309037	0.742463	0.203921	0.498694	0.318958	0.114128	0.426204	0.235616	0.151476		0.433746	0.254912		cg22852840	1.47068	1.00883	-0.483937	1.54768	-0.489223	1.21107	-0.901586	0.254783	-0.450305	-1.25383	-0.029588	-0.77725	-1.10732		0	1
cg23873525	0.926019	0.768449	0.441001	0.512736	0.273942	0.780214	0.292042	0.494886	0.678386	0.218987	0.634451	0.439836	0.231228		0.514783	0.229488		cg23873525	1.79197	1.10535	-0.321505	-0.00891912	-1.04947	1.15662	-0.970599	-0.0866999	0.712905	-1.28893	0.521455	-0.326583	-1.23559		-1.37e-16	1
ch.22.436090R	0.137476	0.16454	0.192857	0.132808	0.0812183	0.131867	0.111071	0.176672	0.174214	0.0747308	0.151245	0.10922	0.122253		0.135398	0.0361726		ch.22.436090R	0.0574611	0.805638	1.58847	-0.0715967	-1.49781	-0.0976089	-0.672534	1.14104	1.07307	-1.67716	0.438088	-0.723684	-0.363387		-3.12e-16	1
cg20669266	0.0119148	0.0092741	0.0102679	0.0130716	0.0202219	0.0157447	0.0270038	0.0197312	0.00858683	0.0206276	0.0073668	0.0200569	0.0239657		0.0159872	0.00637094		cg20669266	-0.639214	-1.05371	-0.897724	-0.457642	0.664679	-0.0380611	1.7292	0.587669	-1.16159	0.728364	-1.35309	0.63879	1.25233		-2.05e-16	1
cg04835091	0.959712	0.968267	0.934433	0.860137	0.514328	0.909521	0.386431	0.677951	0.96955	0.091954	0.420259	0.139241	0.69931		0.656238	0.3172		cg04835091	0.956727	0.983696	0.877033	0.642808	-0.447384	0.798497	-0.85059	0.0684523	0.987741	-1.77895	-0.743944	-1.62987	0.135789		7.9e-17	1
cg10224783	0.94557	0.952987	0.946966	0.937265	0.954267	0.951303	0.79115	0.930629	0.90996	0.730213	0.945734	0.710265	0.808626		0.885764	0.0910926		cg10224783	0.656542	0.737957	0.671861	0.565364	0.752013	0.71947	-1.03865	0.492519	0.265622	-1.70762	0.658336	-1.9266	-0.846813		2.25e-15	1
cg00360866	0.913087	0.899968	0.911437	0.912251	0.902206	0.90569	0.706608	0.863569	0.892778	0.823895	0.883435	0.651542	0.626426		0.837915	0.104802		cg00360866	0.717282	0.592103	0.701539	0.709305	0.613461	0.646703	-1.25291	0.244787	0.523494	-0.133771	0.434342	-1.77834	-2.01799		-1.37e-15	1
cg19586352	0.94282	0.944235	0.945083	0.964382	0.664197	0.954172	0.933174	0.949484	0.961823	0.496481	0.955741	0.93619	0.569264		0.86285	0.166974		cg19586352	0.47894	0.487411	0.492492	0.608072	-1.18972	0.546925	0.421168	0.518846	0.592744	-2.19416	0.55632	0.43923	-1.75827		-1.06e-15	1
cg17342141	0.925172	0.927148	0.936038	0.650554	0.660509	0.895857	0.722047	0.770522	0.89261	0.382792	0.807936	0.585103	0.653374		0.754589	0.166293		cg17342141	1.02579	1.03768	1.09114	-0.625614	-0.565752	0.849509	-0.195694	0.0958096	0.829984	-2.23579	0.320801	-1.0192	-0.608657		1.31e-15	1
cg05292376	0.945937	0.911109	0.890574	0.865479	0.936391	0.928909	0.524695	0.91244	0.939841	0.619409	0.897194	0.659717	0.624425		0.819702	0.151895		cg05292376	0.831071	0.601783	0.466586	0.301375	0.768224	0.718967	-1.94217	0.610545	0.790938	-1.31863	0.510172	-1.05326	-1.2856		-8.2e-16	1
cg17469604	0.950158	0.957331	0.97524	0.952155	0.933051	0.951546	0.791746	0.892093	0.886416	0.765125	0.949388	0.577518	0.2994		0.837013	0.196568		cg17469604	0.575602	0.612095	0.703204	0.585761	0.488575	0.582664	-0.230286	0.28021	0.251328	-0.365717	0.571684	-1.32012	-2.73499		-8.54e-16	1
cg13963891	0.926094	0.603768	0.951029	0.902388	0.761544	0.828676	0.580388	0.949163	0.940789	0.709992	0.893596	0.545534	0.617833		0.785446	0.156084		cg13963891	0.901105	-1.16397	1.06086	0.749225	-0.153131	0.276971	-1.31376	1.0489	0.995252	-0.483419	0.692897	-1.53707	-1.07386		1.16e-15	1
cg14274019	0.928768	0.939244	0.8218	0.889392	0.914605	0.904194	0.50641	0.898978	0.922032	0.551439	0.84555	0.616345	0.660041		0.799907	0.157185		cg14274019	0.8198	0.886451	0.139276	0.569297	0.729698	0.66346	-1.86721	0.630281	0.776947	-1.58074	0.290372	-1.16781	-0.88982		4.18e-16	1
cg20636319	0.99246	0.98759	0.986749	0.985173	0.974745	0.984592	0.974498	0.99089	0.980287	0.978764	0.988833	0.979534	0.976582		0.98313	0.00610238		cg20636319	1.52887	0.730794	0.593005	0.334678	-1.37413	0.239451	-1.41458	1.27157	-0.465991	-0.715597	0.934432	-0.589385	-1.07311		-6.99e-15	1
cg24126432	0.964039	0.976249	0.969217	0.971167	0.935774	0.959874	0.855577	0.946356	0.967167	0.954323	0.956977	0.678394	0.876816		0.923995	0.0824765		cg24126432	0.48552	0.633573	0.54831	0.571946	0.142821	0.435027	-0.829543	0.271126	0.52345	0.367721	0.399902	-2.97782	-0.572029		-8.2e-16	1
cg16912848	0.960403	0.953019	0.957343	0.976655	0.957244	0.966679	0.466941	0.850494	0.908657	0.709841	0.946874	0.609662	0.333618		0.815187	0.216668		cg16912848	0.670223	0.636145	0.6561	0.745233	0.655642	0.699186	-1.60727	0.162956	0.431394	-0.486206	0.607781	-0.948571	-2.22261		5.12e-16	1
cg06441116	0.951488	0.950848	0.949277	0.893076	0.96043	0.946962	0.55404	0.946712	0.939562	0.521968	0.874552	0.160851	0.225806		0.759659	0.292318		cg06441116	0.656232	0.654045	0.64867	0.456408	0.686822	0.640748	-0.703411	0.639895	0.615434	-0.813125	0.393039	-2.04848	-1.82627		3.76e-16	1
cg07630274	0.940927	0.927777	0.840053	0.830982	0.909666	0.898989	0.5854	0.933314	0.884863	0.465096	0.860671	0.632244	0.319781		0.77152	0.203235		cg07630274	0.833552	0.768847	0.33721	0.292576	0.679733	0.627198	-0.915788	0.796093	0.557693	-1.50774	0.438656	-0.685294	-2.22274		-2.73e-16	1
cg15931168	0.955398	0.949672	0.951624	0.945045	0.949208	0.946999	0.714985	0.927508	0.949812	0.834752	0.932761	0.776602	0.888533		0.901762	0.0779838		cg15931168	0.687794	0.614363	0.639388	0.555026	0.608419	0.580084	-2.39506	0.330151	0.616165	-0.859281	0.397515	-1.60494	-0.169626		-7.54e-16	1
cg19350679	0.834456	0.589199	0.93159	0.483689	0.258137	0.916144	0.503371	0.506474	0.754662	0.319734	0.568022	0.208209	0.137585		0.539328	0.264013		cg19350679	1.11785	0.188894	1.48577	-0.210745	-1.06507	1.42726	-0.136197	-0.124444	0.815617	-0.831757	0.108681	-1.25418	-1.52168		7e-16	1
cg21783198	0.98082	0.93372	0.968432	0.962171	0.957795	0.933516	0.267536	0.804918	0.946517	0.70203	0.946551	0.152169	0.123573		0.744596	0.331837		cg21783198	0.711866	0.569931	0.674536	0.655668	0.642482	0.569317	-1.43763	0.181781	0.608494	-0.128274	0.608597	-1.7853	-1.87147		4.1e-16	1
cg23855505	0.0750851	0.129194	0.0948558	0.0881829	0.46078	0.0616031	0.255316	0.0831837	0.0648049	0.635141	0.0656262	0.0748783	0.254082		0.18021	0.179632		cg23855505	-0.585225	-0.284004	-0.475163	-0.51231	1.56192	-0.660278	0.418111	-0.54014	-0.642454	2.53257	-0.637882	-0.586376	0.411237		1.28e-16	1
cg16296417	0.42548	0.22759	0.190625	0.248826	0.129221	0.168911	0.0847343	0.383995	0.451134	0.129001	0.172456	0.0918407	0.136446		0.218481	0.124952		cg16296417	1.65663	0.0728984	-0.222937	0.242846	-0.714358	-0.39672	-1.07039	1.32462	1.86193	-0.716119	-0.368348	-1.01352	-0.656539		-1.02e-16	1
cg19879906	0.817312	0.90325	0.733327	0.704171	0.763643	0.79419	0.440477	0.871853	0.873444	0.473549	0.648885	0.483047	0.524928		0.694775	0.165164		cg19879906	0.741911	1.26223	0.233419	0.0568869	0.416967	0.601919	-1.53968	1.07214	1.08177	-1.33943	-0.277846	-1.28193	-1.02836		-7.34e-16	1
cg00953069	0.956385	0.950739	0.948498	0.933566	0.958901	0.962128	0.87748	0.931837	0.967815	0.646293	0.958149	0.703312	0.787638		0.89098	0.108276		cg00953069	0.604063	0.551911	0.531216	0.393311	0.627299	0.6571	-0.124679	0.377339	0.709621	-2.25985	0.620348	-1.73325	-0.954433		0	1
cg23019633	0.0159041	0.0222817	0.0331077	0.0131228	0.0308411	0.019538	0.0347262	0.0176809	0.0184012	0.0372529	0.0193867	0.0442786	0.028668		0.0257838	0.0096236		cg23019633	-1.02662	-0.363911	0.76103	-1.31563	0.525509	-0.649009	0.929213	-0.84199	-0.767137	1.19176	-0.664732	1.92181	0.299697		-2.73e-16	1
cg12267497	0.905267	0.917467	0.920187	0.920345	0.912703	0.905495	0.63909	0.91365	0.919602	0.599183	0.948479	0.452535	0.867052		0.832389	0.159352		cg12267497	0.457344	0.533903	0.550972	0.55196	0.504006	0.458775	-1.21303	0.509946	0.547299	-1.46347	0.728513	-2.38375	0.217526		-2.93e-16	1
cg05887630	0.971136	0.945684	0.920089	0.935892	0.915884	0.939073	0.756659	0.93783	0.909212	0.898522	0.942025	0.838048	0.859096		0.905319	0.0574401		cg05887630	1.14584	0.702729	0.257126	0.53226	0.183933	0.587635	-2.58809	0.565995	0.0677705	-0.118346	0.63902	-1.17115	-0.804723		-3.25e-16	1
cg05759166	0.961231	0.961868	0.967705	0.964568	0.96885	0.958365	0.681667	0.956798	0.961211	0.712226	0.954041	0.908229	0.698985		0.896596	0.114609		cg05759166	0.563961	0.569525	0.620449	0.593079	0.630442	0.53896	-1.87532	0.525286	0.563789	-1.60869	0.501232	0.101506	-1.72422		7.69e-16	1
cg02572606	0.92983	0.912112	0.932191	0.950726	0.872268	0.911911	0.863044	0.910822	0.944792	0.913423	0.925755	0.730863	0.689667		0.883646	0.0812712		cg02572606	0.568264	0.350249	0.597318	0.825379	-0.140009	0.347784	-0.253507	0.33438	0.752369	0.366384	0.518125	-1.87992	-2.38681		4.1e-16	1
cg24864097	0.897136	0.810543	0.856473	0.85722	0.888291	0.809831	0.445524	0.82527	0.920368	0.340422	0.865748	0.316344	0.619168		0.727103	0.219423		cg24864097	0.77491	0.380271	0.589593	0.592997	0.734597	0.377027	-1.28327	0.447389	0.880786	-1.76226	0.63186	-1.87199	-0.491905		-3.71e-16	1
cg02369548	0.947063	0.942496	0.920214	0.922343	0.927244	0.956467	0.865524	0.932506	0.919272	0.818975	0.904905	0.767346	0.851249		0.898123	0.0562682		cg02369548	0.869764	0.788597	0.392589	0.430426	0.517527	1.03689	-0.579358	0.611056	0.375857	-1.40663	0.120522	-2.32418	-0.833049		-6.66e-16	1
cg23599634	0.859028	0.931905	0.903926	0.91302	0.980349	0.925551	0.945861	0.929634	0.910415	0.938421	0.917673	0.985153	0.955643		0.930506	0.0330629		cg23599634	-2.16187	0.0423267	-0.803934	-0.528881	1.50751	-0.149877	0.464429	-0.0263786	-0.607672	0.239387	-0.388132	1.65281	0.76028		1.52e-15	1
cg08740107	0.933443	0.92595	0.961086	0.945904	0.926245	0.898224	0.802239	0.933031	0.959122	0.900971	0.940915	0.827323	0.776233		0.902361	0.0610116		cg08740107	0.509457	0.386644	0.962526	0.713699	0.391466	-0.067794	-1.64103	0.502706	0.930345	-0.0227763	0.631915	-1.22989	-2.06727		8.2e-16	1
cg08311803	0.976252	0.975743	0.983538	0.979263	0.952446	0.974368	0.840271	0.982323	0.98593	0.968069	0.961934	0.956111	0.931889		0.959087	0.0388047		cg08311803	0.442336	0.429225	0.630085	0.519918	-0.171143	0.393775	-3.06191	0.598789	0.691737	0.231459	0.0733551	-0.0767106	-0.700918		-3.97e-15	1
cg06624036	0.0958487	0.162369	0.619348	0.113847	0.878893	0.117077	0.258267	0.123361	0.179482	0.870942	0.0865589	0.855642	0.355581		0.362863	0.32214		cg06624036	-0.828877	-0.62238	0.796193	-0.773007	1.60188	-0.762978	-0.324692	-0.743472	-0.569259	1.5772	-0.857715	1.52971	-0.0226031		-2.05e-16	1
cg25793191	0.933804	0.916443	0.922058	0.933811	0.943941	0.957488	0.548334	0.954918	0.952493	0.814592	0.923077	0.504844	0.207085		0.808684	0.236893		cg25793191	0.528172	0.454885	0.478587	0.528199	0.570962	0.628148	-1.09902	0.617298	0.607065	0.0249397	0.482889	-1.2826	-2.53953		0	1
cg05209917	0.427469	0.580619	0.960114	0.617445	0.951254	0.253433	0.947792	0.117146	0.416069	0.967306	0.697723	0.937765	0.887107		0.673942	0.297414		cg05209917	-0.82872	-0.313783	0.962203	-0.189959	0.932412	-1.41389	0.920773	-1.87213	-0.86705	0.986384	0.0799616	0.88706	0.71673		0	1
cg10418812	0.933667	0.942314	0.957466	0.936233	0.952527	0.947244	0.813846	0.962653	0.959079	0.832535	0.925486	0.868673	0.749397		0.90624	0.0681457		cg10418812	0.402473	0.529365	0.751712	0.440132	0.679236	0.601717	-1.35583	0.827833	0.77538	-1.08158	0.282423	-0.551269	-2.30158		5.81e-16	1
cg05129489	0.887509	0.894733	0.925021	0.948919	0.925322	0.882538	0.164673	0.836937	0.723405	0.259177	0.92901	0.463347	0.316962		0.704427	0.292244		cg05129489	0.62647	0.651188	0.754828	0.836602	0.755858	0.609459	-1.84693	0.453421	0.0649377	-1.52356	0.768476	-0.824927	-1.32583		3.07e-16	1
cg22092606	0.927454	0.95445	0.935257	0.888797	0.835987	0.949357	0.10479	0.875046	0.95836	0.826248	0.957345	0.657992	0.729062		0.815396	0.233001		cg22092606	0.480935	0.596797	0.514425	0.315024	0.0883754	0.574941	-3.0498	0.256007	0.613579	0.0465757	0.609225	-0.67555	-0.370532		1.41e-16	1
cg10985288	0.938147	0.938291	0.935998	0.949076	0.967913	0.953006	0.953792	0.897098	0.89736	0.976036	0.909727	0.966611	0.955815		0.941451	0.0258972		cg10985288	-0.127613	-0.122044	-0.210586	0.294411	1.0218	0.44618	0.476525	-1.71269	-1.70257	1.33545	-1.225	0.971516	0.554628		1.32e-15	1
cg18544450	0.755897	0.773369	0.769069	0.720618	0.852941	0.780025	0.874527	0.792	0.836118	0.871403	0.851153	0.845492	0.899866		0.817114	0.0547627		cg18544450	-1.11785	-0.798802	-0.877328	-1.76207	0.654232	-0.677272	1.0484	-0.458592	0.347035	0.991363	0.621579	0.518201	1.5111		1.2e-15	1
cg00455747	0.879906	0.913617	0.894198	0.880613	0.892702	0.88728	0.754465	0.880168	0.909993	0.576412	0.859602	0.660887	0.788609		0.829112	0.105469		cg00455747	0.481601	0.80123	0.617111	0.488309	0.602928	0.551522	-0.70776	0.484091	0.766876	-2.39596	0.289095	-1.59501	-0.384028		-1.05e-15	1
cg09815642	0.0780188	0.168691	0.0894394	0.140198	0.537075	0.294979	0.161946	0.086743	0.255047	0.787797	0.0860474	0.66777	0.343762		0.284424	0.237507		cg09815642	-0.869049	-0.487281	-0.820964	-0.607248	1.06376	0.0444405	-0.515683	-0.832317	-0.12369	2.1194	-0.835246	1.61404	0.249835		-1.28e-16	1
cg00136173	0.936024	0.953875	0.945922	0.923226	0.940868	0.9146	0.518632	0.83884	0.956993	0.381458	0.909699	0.718825	0.653677		0.814818	0.189146		cg00136173	0.640806	0.735181	0.693132	0.573141	0.666416	0.527539	-1.56591	0.127001	0.751664	-2.29114	0.501628	-0.507511	-0.851942		-5.64e-16	1
cg11745355	0.919776	0.887653	0.929741	0.91286	0.889521	0.949348	0.611035	0.959284	0.900542	0.346955	0.8625	0.823359	0.741975		0.825735	0.172618		cg11745355	0.544792	0.358701	0.602524	0.504731	0.369524	0.716106	-1.24378	0.773669	0.43337	-2.77363	0.212987	-0.0137607	-0.485232		-9.82e-17	1
cg20200711	0.924254	0.88033	0.819252	0.922488	0.92938	0.904947	0.426159	0.798359	0.90767	0.231928	0.873252	0.149107	0.412082		0.706093	0.289244		cg20200711	0.754245	0.602388	0.391224	0.74814	0.771969	0.687496	-0.967812	0.31899	0.696911	-1.63933	0.577918	-1.92566	-1.01648		0	1
cg05911990	0.881547	0.961858	0.950259	0.918671	0.815956	0.919386	0.397645	0.96319	0.877045	0.663561	0.795693	0.763183	0.829475		0.825959	0.155609		cg05911990	0.357225	0.873334	0.798794	0.595798	-0.0642839	0.600397	-2.7525	0.881893	0.328296	-1.04363	-0.194502	-0.403422	0.0225973		1.47e-16	1
cg04153563	0.118054	0.166209	0.185835	0.876991	0.771288	0.455252	0.637782	0.52762	0.244718	0.921232	0.16385	0.90109	0.882158		0.527083	0.32229		cg04153563	-1.26913	-1.11972	-1.05882	1.08569	0.757716	-0.222878	0.343475	0.00166559	-0.876119	1.22296	-1.12704	1.16047	1.10173		2.22e-16	1
cg21496187	0.729092	0.960128	0.822122	0.694135	0.199683	0.767817	0.0788945	0.860108	0.777523	0.58033	0.188459	0.174957	0.143104		0.536643	0.325407		cg21496187	0.591412	1.3014	0.877299	0.483986	-1.0355	0.710416	-1.40669	0.994033	0.740242	0.134255	-1.06999	-1.11149	-1.20937		0	1
cg07369569	0.803596	0.889033	0.914897	0.872794	0.669369	0.939196	0.111035	0.345134	0.893454	0.237357	0.923654	0.597377	0.413119		0.662309	0.292876		cg07369569	0.482412	0.77413	0.862442	0.718683	0.0241062	0.945409	-1.88228	-1.08297	0.789226	-1.45096	0.892342	-0.221705	-0.850837		0	1
cg19526076	0.833133	0.897031	0.863643	0.669967	0.610778	0.917422	0.486269	0.562715	0.661469	0.417648	0.755644	0.477777	0.464404		0.662915	0.176848		cg19526076	0.96251	1.32383	1.13503	0.039874	-0.294813	1.43913	-0.998862	-0.56659	-0.00818048	-1.38688	0.524341	-1.04688	-1.1225		-2.22e-16	1
cg20482223	0.93312	0.944891	0.947337	0.939814	0.940634	0.948242	0.829661	0.924154	0.943471	0.710754	0.905103	0.749399	0.415753		0.856333	0.154533		cg20482223	0.496894	0.57307	0.588896	0.54021	0.545522	0.594751	-0.172601	0.438875	0.563876	-0.942062	0.315597	-0.691982	-2.85105		-3.42e-16	1
cg08931849	0.902108	0.936926	0.950387	0.850835	0.926338	0.938498	0.549504	0.831029	0.928426	0.52514	0.900095	0.514734	0.709463		0.804883	0.169448		cg08931849	0.573771	0.779253	0.858691	0.271183	0.716765	0.788527	-1.50712	0.154301	0.729086	-1.6509	0.561889	-1.71232	-0.563121		-1.11e-16	1
cg22203829	0.930707	0.935877	0.927819	0.912065	0.917566	0.931753	0.644634	0.894417	0.934447	0.86695	0.932186	0.62072	0.83039		0.867656	0.108884		cg22203829	0.579066	0.626548	0.552542	0.407855	0.458373	0.588676	-2.04827	0.245775	0.613412	-0.00648304	0.592651	-2.26789	-0.342257		-5.76e-16	1
cg26973177	0.88423	0.90785	0.909714	0.799585	0.844588	0.872083	0.699931	0.91141	0.956438	0.675141	0.844998	0.764256	0.75446		0.832668	0.0875305		cg26973177	0.589077	0.858927	0.880217	-0.377962	0.136179	0.450299	-1.51646	0.899597	1.41402	-1.79968	0.140868	-0.781577	-0.893498		-6.32e-16	1
cg02633398	0.861171	0.845115	0.565726	0.836899	0.832049	0.838938	0.098012	0.744692	0.837222	0.254391	0.538213	0.204983	0.081992		0.579954	0.312001		cg02633398	0.901333	0.849873	-0.0456034	0.823538	0.807993	0.830073	-1.54468	0.528003	0.824574	-1.04347	-0.133786	-1.20183	-1.59603		0	1
cg15307777	0.922484	0.937941	0.91757	0.914927	0.925115	0.941613	0.725029	0.864405	0.939005	0.802951	0.917683	0.72355	0.82541		0.873668	0.0794028		cg15307777	0.614785	0.809461	0.552908	0.519615	0.647926	0.855698	-1.87196	-0.116656	0.82285	-0.890608	0.554332	-1.89059	-0.607765		-1.28e-16	1
cg03560973	0.936584	0.919729	0.930038	0.927546	0.944838	0.941206	0.591676	0.929254	0.946326	0.840901	0.91845	0.73571	0.615968		0.859864	0.12771		cg03560973	0.600737	0.468763	0.549486	0.529969	0.665371	0.636928	-2.09997	0.54334	0.67702	-0.148484	0.458746	-0.972147	-1.90976		-4.27e-16	1
cg07058234	0.851036	0.659453	0.755972	0.806924	0.728175	0.851493	0.52996	0.854432	0.828319	0.658636	0.720061	0.569265	0.617315		0.725465	0.111657		cg07058234	1.12462	-0.591201	0.273225	0.729554	0.024274	1.12871	-1.75095	1.15504	0.921167	-0.598522	-0.0483967	-1.39893	-0.968591		-9.99e-16	1
cg13403003	0.924956	0.900769	0.938295	0.472664	0.764042	0.841121	0.117707	0.75331	0.774362	0.122563	0.874133	0.578125	0.277455		0.6415	0.300485		cg13403003	0.943328	0.862832	0.987718	-0.561879	0.407813	0.664327	-1.74316	0.372099	0.442156	-1.727	0.774191	-0.210909	-1.21152		4.78e-16	1
cg27079322	0.94633	0.933303	0.934143	0.926209	0.761925	0.949142	0.876948	0.800179	0.914869	0.666924	0.802181	0.643376	0.353337		0.808374	0.172423		cg27079322	0.800102	0.724548	0.72942	0.683409	-0.269393	0.81641	0.397705	-0.0475314	0.617637	-0.820367	-0.0359172	-0.956943	-2.63908		0	1
cg01646784	0.953415	0.866581	0.921901	0.886624	0.904341	0.966124	0.817018	0.963996	0.960249	0.755353	0.903669	0.735264	0.408643		0.849475	0.152739		cg01646784	0.680505	0.111994	0.47418	0.243218	0.359213	0.763712	-0.212503	0.749778	0.725248	-0.616227	0.354811	-0.747753	-2.88618		1.37e-15	1
cg25383323	0.76225	0.959089	0.906016	0.833138	0.874767	0.9166	0.321404	0.878667	0.894966	0.596419	0.86918	0.66857	0.235798		0.747451	0.23246		cg25383323	0.0636622	0.910428	0.682119	0.368611	0.547689	0.72765	-1.83278	0.564469	0.634582	-0.649713	0.523655	-0.33933	-2.20104		-4.78e-16	1
cg27640302	0.738722	0.611892	0.812723	0.692197	0.875819	0.561994	0.786327	0.731092	0.775719	0.881541	0.740388	0.851716	0.834563		0.76113	0.0971568		cg27640302	-0.230638	-1.53605	0.53102	-0.709507	1.18045	-2.04964	0.259345	-0.309172	0.150154	1.23934	-0.213488	0.932362	0.755821		4.01e-16	1
cg07161061	0.930784	0.881745	0.613122	0.578959	0.657959	0.931347	0.163376	0.593481	0.811034	0.259958	0.831404	0.546685	0.257623		0.619806	0.261713		cg07161061	1.18824	1.00086	-0.0255375	-0.156076	0.145784	1.19039	-1.74401	-0.100589	0.730678	-1.37497	0.808514	-0.279394	-1.3839		-2.9e-16	1
cg12332536	0.915328	0.910498	0.881472	0.723765	0.858762	0.906001	0.354265	0.928557	0.911604	0.44361	0.866807	0.814673	0.404968		0.763101	0.214156		cg12332536	0.710823	0.68827	0.552735	-0.183679	0.446688	0.66727	-1.90906	0.772599	0.693434	-1.49186	0.484258	0.240816	-1.6723		0	1
cg17758899	0.951057	0.952727	0.937198	0.915084	0.866592	0.957995	0.814278	0.931834	0.951695	0.904642	0.948373	0.939363	0.87293		0.918751	0.0433823		cg17758899	0.74468	0.783155	0.425211	-0.0845256	-1.20231	0.904588	-2.4082	0.301557	0.759388	-0.32523	0.682794	0.47511	-1.05621		-1.79e-15	1
cg02710552	0.914108	0.733991	0.713228	0.46593	0.397949	0.497726	0.132473	0.673339	0.808739	0.23085	0.411087	0.296486	0.387516		0.512571	0.237362		cg02710552	1.69166	0.932836	0.845361	-0.196495	-0.482899	-0.0625414	-1.60134	0.677312	1.24775	-1.18688	-0.427549	-0.91036	-0.526851		-1.88e-16	1
cg17548395	0.847155	0.720324	0.875781	0.403485	0.240091	0.653193	0.121981	0.93619	0.73289	0.71596	0.703905	0.233851	0.256013		0.572371	0.281143		cg17548395	0.977383	0.526257	1.0792	-0.600712	-1.18189	0.287477	-1.60199	1.29407	0.570951	0.510733	0.467856	-1.20408	-1.12526		-5.29e-16	1
cg19901940	0.928328	0.910782	0.902834	0.438091	0.650214	0.875729	0.23459	0.610018	0.7241	0.271953	0.633738	0.304369	0.32237		0.600547	0.261901		cg19901940	1.25154	1.18455	1.1542	-0.620296	0.189638	1.05071	-1.39731	0.0361604	0.471754	-1.25465	0.126729	-1.13088	-1.06215		2.05e-16	1
cg05607801	0.937366	0.934666	0.951032	0.871999	0.782271	0.746288	0.270015	0.65606	0.900185	0.159122	0.723276	0.693224	0.295874		0.68626	0.272919		cg05607801	0.920078	0.910182	0.970149	0.680567	0.351796	0.219948	-1.52516	-0.110656	0.783843	-1.93148	0.135632	0.0255185	-1.43041		-4.27e-16	1
cg01013031	0.975297	0.981053	0.978412	0.977922	0.98643	0.977608	0.985457	0.968429	0.969224	0.98513	0.967504	0.984265	0.980654		0.97826	0.00657449		cg01013031	-0.450759	0.424813	0.023063	-0.0515402	1.24265	-0.0992289	1.09469	-1.49545	-1.37441	1.04489	-1.63614	0.913285	0.364132		-3.25e-14	1
cg14818812	0.90556	0.906227	0.936824	0.84863	0.867106	0.777895	0.347654	0.83353	0.885953	0.751972	0.918251	0.620281	0.405239		0.769625	0.194522		cg14818812	0.698817	0.702248	0.859543	0.40615	0.501132	0.0425175	-2.16927	0.328522	0.59802	-0.0907492	0.764062	-0.767749	-1.87324		-5.81e-16	1
cg03384959	0.907844	0.934555	0.921558	0.825135	0.701566	0.937595	0.672743	0.893496	0.946883	0.639757	0.873099	0.766334	0.912403		0.840997	0.109245		cg03384959	0.611892	0.856402	0.737428	-0.145197	-1.27632	0.884223	-1.54016	0.480554	0.969246	-1.8421	0.293846	-0.683445	0.653625		-8.88e-16	1
cg05846057	0.945501	0.954911	0.960038	0.969607	0.942044	0.958664	0.79467	0.96594	0.981274	0.797969	0.947311	0.952579	0.708025		0.913733	0.0868946		cg05846057	0.365586	0.473879	0.532886	0.643007	0.325802	0.51707	-1.37021	0.600806	0.777274	-1.33224	0.386415	0.447046	-2.36733		0	1
cg00336164	0.210914	0.630284	0.154195	0.639989	0.95387	0.290937	0.618016	0.696702	0.0983017	0.952928	0.551355	0.71247	0.916744		0.571285	0.297762		cg00336164	-1.21027	0.19814	-1.40075	0.230733	1.28487	-0.941515	0.15694	0.421199	-1.58846	1.2817	-0.0669319	0.474154	1.16018		3.93e-16	1
cg22869369	0.926996	0.96086	0.951571	0.943267	0.961579	0.948219	0.623794	0.943248	0.949875	0.822293	0.937633	0.514457	0.327909		0.831669	0.20785		cg22869369	0.458633	0.62156	0.576867	0.536913	0.625018	0.560742	-1.00012	0.536826	0.568708	-0.0451132	0.50981	-1.52616	-2.42368		-3.42e-16	1
cg17182837	0.898113	0.852706	0.870313	0.894047	0.876391	0.902105	0.48681	0.766276	0.875595	0.563774	0.864964	0.729299	0.63789		0.786022	0.140284		cg17182837	0.799031	0.475351	0.600862	0.770047	0.644186	0.827488	-2.1329	-0.140757	0.638515	-1.58427	0.562733	-0.404342	-1.05594		4.95e-16	1
cg14693391	0.913967	0.81438	0.922261	0.356233	0.234929	0.770774	0.254247	0.816294	0.675416	0.413863	0.506576	0.471954	0.293729		0.572663	0.25595		cg14693391	1.33348	0.944392	1.36588	-0.845596	-1.31954	0.774022	-1.24406	0.95187	0.401458	-0.620434	-0.258204	-0.393474	-1.0898		-1.37e-16	1
cg01473128	0.977804	0.977827	0.977335	0.978768	0.988484	0.985367	0.987193	0.984007	0.979197	0.987804	0.973973	0.983563	0.988943		0.982328	0.00505651		cg01473128	-0.894778	-0.890135	-0.987384	-0.704119	1.21734	0.601038	0.962037	0.331954	-0.61919	1.08299	-1.65228	0.244285	1.30824		2.7e-14	1
cg08015883	0.596504	0.843517	0.381854	0.637926	0.731781	0.747323	0.0766314	0.731884	0.960417	0.107834	0.662729	0.129596	0.122056		0.517696	0.313107		cg08015883	0.251694	1.04061	-0.433852	0.38399	0.683743	0.733382	-1.40867	0.684072	1.41396	-1.30902	0.463204	-1.23951	-1.2636		2.39e-16	1
cg01693638	0.942292	0.952974	0.950064	0.642674	0.872556	0.942543	0.754069	0.934039	0.918795	0.620108	0.932801	0.704024	0.557069		0.824924	0.147433		cg01693638	0.796079	0.868529	0.848794	-1.23615	0.323077	0.797782	-0.480589	0.740099	0.636705	-1.38921	0.731701	-0.82003	-1.81679		-5.64e-16	1
cg09039475	0.192421	0.124539	0.152399	0.123591	0.273237	0.103696	0.158311	0.13561	0.133514	0.576954	0.213359	0.819422	0.500514		0.269813	0.222055		cg09039475	-0.348524	-0.654223	-0.528759	-0.658492	0.0154205	-0.748089	-0.502134	-0.604367	-0.613805	1.38317	-0.254232	2.4751	1.03894		0	1
cg00611227	0.289234	0.650827	0.406468	0.223602	0.879813	0.431493	0.622552	0.308931	0.120645	0.899476	0.145813	0.886049	0.360596		0.478885	0.280536		cg00611227	-0.676031	0.612908	-0.258138	-0.90998	1.42915	-0.168931	0.512119	-0.605819	-1.27698	1.49924	-1.18727	1.45138	-0.421652		3.42e-17	1
cg25852052	0.904969	0.884185	0.921517	0.922098	0.721115	0.829008	0.326478	0.534778	0.8841	0.68965	0.871072	0.656205	0.47523		0.740031	0.194318		cg25852052	0.848804	0.741847	0.933965	0.936956	-0.0973451	0.457892	-2.12823	-1.05628	0.74141	-0.259273	0.674363	-0.431385	-1.36272		-5.81e-16	1
cg24365121	0.889603	0.927576	0.896653	0.913131	0.900041	0.917133	0.595233	0.726229	0.818546	0.379836	0.881488	0.446705	0.54892		0.757007	0.196828		cg24365121	0.673664	0.866588	0.709481	0.793198	0.726692	0.81353	-0.821906	-0.156371	0.312653	-1.91624	0.632432	-1.57651	-1.0572		0	1
cg26876001	0.971108	0.955434	0.973248	0.925952	0.973626	0.973778	0.735484	0.944142	0.971856	0.554825	0.965275	0.378961	0.825398		0.857622	0.190682		cg26876001	0.595158	0.512956	0.606381	0.358346	0.608363	0.609159	-0.640533	0.453737	0.599081	-1.58797	0.564568	-2.51026	-0.168994		-2.11e-16	1
cg04351597	0.887761	0.898148	0.911772	0.872933	0.872203	0.888966	0.689155	0.88437	0.902946	0.824214	0.816242	0.763335	0.716924		0.84069	0.0740779		cg04351597	0.635428	0.775644	0.959558	0.435259	0.425402	0.651688	-2.04562	0.58965	0.840413	-0.222409	-0.330031	-1.04424	-1.67075		-2.05e-16	1
cg02612276	0.89856	0.912799	0.939729	0.931408	0.94386	0.867028	0.952562	0.909159	0.896544	0.943769	0.901394	0.94818	0.939394		0.921876	0.0260927		cg02612276	-0.893588	-0.347867	0.684232	0.365311	0.842559	-2.10205	1.17604	-0.487367	-0.970849	0.839062	-0.784969	1.00809	0.671388		0	1
cg07725967	0.970549	0.893512	0.971477	0.970852	0.965285	0.971205	0.455954	0.973003	0.975988	0.891658	0.962084	0.768131	0.403915		0.859508	0.199763		cg07725967	0.555861	0.170219	0.560509	0.557377	0.52951	0.559144	-2.02017	0.568146	0.58309	0.16094	0.513485	-0.457433	-2.28068		-4.1e-16	1
cg10843707	0.891842	0.821311	0.766616	0.503842	0.674778	0.853202	0.233434	0.869605	0.935834	0.284456	0.706928	0.688957	0.217501		0.64987	0.257163		cg10843707	0.94093	0.666665	0.453978	-0.567842	0.0968567	0.790674	-1.61935	0.85446	1.112	-1.42094	0.221878	0.151996	-1.6813		0	1
cg25683570	0.917695	0.857961	0.920828	0.770506	0.911124	0.920537	0.598411	0.921452	0.931555	0.60065	0.86751	0.563297	0.646947		0.80219	0.146043		cg25683570	0.790893	0.381881	0.812348	-0.216954	0.745898	0.810352	-1.39534	0.81662	0.885801	-1.38	0.447266	-1.63577	-1.06299		8.37e-16	1
cg04258133	0.917212	0.943415	0.442205	0.892135	0.661573	0.929684	0.30918	0.588176	0.687429	0.354001	0.676302	0.174005	0.138929		0.593403	0.287731		cg04258133	1.12538	1.21645	-0.525486	1.03823	0.23692	1.16873	-0.987809	-0.0181683	0.326783	-0.832035	0.288113	-1.4576	-1.57951		0	1
cg02937055	0.933219	0.922754	0.857718	0.641302	0.549775	0.49063	0.457676	0.840852	0.940644	0.438391	0.833447	0.649273	0.280737		0.679724	0.222572		cg02937055	1.13893	1.09191	0.799711	-0.172629	-0.583854	-0.849586	-0.997647	0.723932	1.17229	-1.08429	0.690664	-0.136815	-1.79262		5.98e-16	1
cg26912877	0.0417589	0.0229051	0.0317402	0.0272799	0.0328079	0.03426	0.0646498	0.0372196	0.0362701	0.069448	0.0289914	0.0640352	0.0618115		0.0425521	0.0163208		cg26912877	-0.0486044	-1.2038	-0.662462	-0.935753	-0.597042	-0.508073	1.35396	-0.326733	-0.384911	1.64795	-0.830888	1.3163	1.18005		2.05e-16	1
cg15584792	0.942428	0.726955	0.875946	0.889535	0.848708	0.881374	0.57519	0.894506	0.91173	0.342842	0.85791	0.76541	0.582818		0.776566	0.176524		cg15584792	0.939607	-0.281043	0.562987	0.639967	0.408687	0.593738	-1.14078	0.668129	0.7657	-2.45703	0.460814	-0.0631965	-1.09757		7.17e-16	1
cg25234159	0.0244981	0.0147069	0.0224543	0.0154301	0.06315	0.0253395	0.0191586	0.0232518	0.0429068	0.150455	0.0180108	0.0847512	0.168184		0.0517152	0.0521211		cg25234159	-0.522191	-0.710045	-0.561401	-0.696169	0.219389	-0.506046	-0.624633	-0.546102	-0.168998	1.89443	-0.646655	0.633831	2.23459		0	1
cg13805052	0.944298	0.920381	0.921814	0.742413	0.921792	0.932668	0.481784	0.822481	0.8916	0.422161	0.877647	0.42714	0.489756		0.753533	0.214487		cg13805052	0.889397	0.777891	0.784572	-0.051848	0.78447	0.835173	-1.26697	0.321451	0.643704	-1.54495	0.57865	-1.52174	-1.2298		-1.09e-15	1
cg20338182	0.946605	0.944052	0.953705	0.956329	0.784298	0.662621	0.79426	0.958729	0.956352	0.119949	0.913223	0.810829	0.263357		0.774178	0.275957		cg20338182	0.624834	0.615583	0.650563	0.660072	0.036673	-0.404254	0.0727733	0.668771	0.660157	-2.37077	0.503867	0.132817	-1.85109		0	1
cg11279021	0.174239	0.141539	0.281589	0.162706	0.277979	0.199688	0.792098	0.140962	0.134343	0.705028	0.399756	0.434399	0.349719		0.322619	0.214756		cg11279021	-0.690924	-0.84319	-0.191052	-0.744628	-0.207864	-0.572424	2.18611	-0.845875	-0.876696	1.78067	0.359187	0.520498	0.126191		-1.49e-16	1
cg14098223	0.937787	0.821717	0.909961	0.63746	0.888706	0.951466	0.164107	0.883844	0.877583	0.427546	0.828091	0.452783	0.33493		0.701229	0.26704		cg14098223	0.885851	0.451197	0.781649	-0.238799	0.702055	0.937075	-2.01139	0.683848	0.660401	-1.02488	0.475067	-0.93037	-1.3717		-3.25e-16	1
cg00054971	0.883831	0.957441	0.927411	0.959016	0.95894	0.928644	0.975634	0.927044	0.933192	0.953356	0.930053	0.976579	0.969052		0.94463	0.0260314		cg00054971	-2.33561	0.492144	-0.661496	0.552647	0.549712	-0.614122	1.19103	-0.675579	-0.439405	0.335184	-0.559975	1.2273	0.938174		3.95e-15	1
cg15768620	0.933252	0.905101	0.904351	0.80235	0.768495	0.90627	0.37195	0.862301	0.902065	0.863797	0.842924	0.647388	0.231702		0.764765	0.220895		cg15768620	0.762748	0.635305	0.63191	0.170148	0.016887	0.640599	-1.77829	0.441547	0.621564	0.448322	0.353829	-0.531372	-2.4132		-8.2e-16	1
cg26676360	0.933002	0.925572	0.931581	0.925571	0.827437	0.917782	0.824678	0.916707	0.942806	0.854064	0.852488	0.905964	0.701281		0.881456	0.0684244		cg26676360	0.753317	0.644738	0.732551	0.644717	-0.78948	0.530895	-0.829796	0.515175	0.896609	-0.400334	-0.42336	0.358168	-2.6332		6.15e-16	1
cg17733702	0.91067	0.890275	0.889234	0.888803	0.886256	0.907138	0.757024	0.887764	0.911671	0.844935	0.876455	0.838998	0.804705		0.868764	0.0457552		cg17733702	0.915883	0.470142	0.447384	0.437972	0.382298	0.838684	-2.44213	0.415265	0.937762	-0.520779	0.1681	-0.65055	-1.40004		-5.64e-16	1
cg02239163	0.870068	0.516428	0.891367	0.910343	0.868861	0.640919	0.124916	0.884191	0.898983	0.120793	0.83507	0.405319	0.111501		0.621443	0.327414		cg02239163	0.759359	-0.32074	0.82441	0.882368	0.755674	0.0594834	-1.51651	0.802493	0.847673	-1.5291	0.652467	-0.660093	-1.55748		0	1
cg26686068	0.884108	0.838715	0.910899	0.89863	0.891912	0.903319	0.116477	0.882766	0.912533	0.530984	0.896651	0.736629	0.39226		0.753529	0.251718		cg26686068	0.51875	0.338418	0.62518	0.576441	0.54975	0.59507	-2.53081	0.513416	0.631674	-0.884106	0.568578	-0.0671401	-1.43522		-6.49e-16	1
cg18339098	0.911595	0.889872	0.678189	0.310504	0.256502	0.528311	0.0831133	0.447742	0.584514	0.326788	0.646841	0.321473	0.161895		0.472872	0.261568		cg18339098	1.67728	1.59423	0.784944	-0.620749	-0.827205	0.211947	-1.49008	-0.0960745	0.426815	-0.558492	0.665099	-0.578813	-1.18889		1.88e-16	1
cg02966200	0.942431	0.913199	0.947407	0.748317	0.517085	0.943654	0.552083	0.893641	0.955946	0.565132	0.940186	0.941995	0.254672		0.778135	0.230737		cg02966200	0.712052	0.585364	0.733616	-0.129226	-1.13137	0.717352	-0.979694	0.500599	0.770626	-0.923139	0.702319	0.710162	-2.26866		4.1e-16	1
cg04106633	0.931169	0.934149	0.779614	0.849294	0.82314	0.958505	0.492496	0.755299	0.942113	0.50744	0.885121	0.75383	0.676457		0.791433	0.155385		cg04106633	0.899285	0.918463	-0.0760581	0.37237	0.204055	1.07521	-1.92384	-0.232543	0.969717	-1.82767	0.602942	-0.241998	-0.739937		-2.82e-16	1
cg05870398	0.955259	0.952673	0.950857	0.955144	0.931159	0.946953	0.897266	0.960184	0.955514	0.94568	0.958043	0.939589	0.878124		0.940496	0.0250415		cg05870398	0.589543	0.486285	0.413764	0.584948	-0.372834	0.25788	-1.72634	0.78622	0.599739	0.207013	0.700746	-0.0362211	-2.49075		1.06e-14	1
cg14724364	0.0286792	0.0132685	0.0259643	0.0314173	0.0711628	0.0581407	0.0630031	0.0269207	0.0566954	0.0662712	0.0401741	0.0819021	0.176504		0.056931	0.0415785		cg14724364	-0.679482	-1.05012	-0.744778	-0.613628	0.342288	0.0290932	0.14604	-0.721774	-0.00566703	0.224639	-0.403018	0.600576	2.87583		0	1
cg15837280	0.917892	0.911249	0.858533	0.83361	0.759013	0.925052	0.505332	0.743984	0.85009	0.64566	0.790976	0.563926	0.808801		0.778009	0.133557		cg15837280	1.04737	0.997625	0.602923	0.416309	-0.142232	1.10098	-2.04166	-0.25476	0.539705	-0.990961	0.0970927	-1.60294	0.230553		-3.63e-17	1
cg21091226	0.936585	0.89859	0.959408	0.934429	0.899512	0.908153	0.3281	0.955784	0.966076	0.300091	0.953879	0.932069	0.553037		0.80967	0.244745		cg21091226	0.518559	0.363316	0.611811	0.509751	0.367085	0.402389	-1.96764	0.597003	0.639056	-2.08208	0.58922	0.500107	-1.04857		-3.76e-16	1
cg04480665	0.871961	0.937827	0.936208	0.741762	0.859082	0.828056	0.503284	0.89444	0.917787	0.697941	0.872975	0.702686	0.622364		0.798952	0.134778		cg04480665	0.541698	1.0304	1.01839	-0.424327	0.446145	0.215945	-2.19374	0.708483	0.881708	-0.749463	0.549223	-0.714251	-1.31021		-1.13e-15	1
cg00295948	0.129398	0.125464	0.112083	0.133176	0.50739	0.128992	0.116419	0.175293	0.163408	0.425262	0.119207	0.255476	0.637085		0.232973	0.175228		cg00295948	-0.591088	-0.61354	-0.689905	-0.569526	1.56606	-0.593403	-0.665161	-0.329172	-0.396999	1.09736	-0.649248	0.128418	2.3062		0	1
cg25459301	0.930742	0.950606	0.955567	0.867321	0.917207	0.922689	0.638311	0.914047	0.913756	0.832218	0.926553	0.484536	0.806976		0.85081	0.139178		cg25459301	0.574316	0.717034	0.752681	0.118634	0.477065	0.516454	-1.52681	0.45436	0.45227	-0.133585	0.544212	-2.63168	-0.314948		-7e-16	1
cg13484324	0.950875	0.869683	0.924289	0.910256	0.947885	0.925464	0.791161	0.95853	0.934488	0.578606	0.928873	0.541882	0.593343		0.835026	0.156828		cg13484324	0.738704	0.22099	0.569179	0.479703	0.71964	0.576675	-0.279701	0.787514	0.634215	-1.63504	0.598412	-1.86921	-1.54107		-3.25e-16	1
cg13178766	0.393247	0.192241	0.162524	0.312853	0.66111	0.235743	0.748128	0.243192	0.498431	0.67053	0.552836	0.922211	0.389503		0.460196	0.238062		cg13178766	-0.281225	-1.12557	-1.2504	-0.618928	0.843955	-0.942835	1.20948	-0.911543	0.160608	0.883528	0.389142	1.94073	-0.296952		-7.26e-17	1
cg03222632	0.93505	0.944627	0.65809	0.911899	0.850051	0.926137	0.568741	0.948604	0.929051	0.133942	0.695562	0.415815	0.557601		0.728859	0.25455		cg03222632	0.81002	0.847641	-0.278018	0.71907	0.476101	0.775004	-0.629022	0.863266	0.786454	-2.33713	-0.130809	-1.22979	-0.672788		0	1
cg21441674	0.952937	0.945651	0.923095	0.852823	0.909124	0.914209	0.686143	0.950922	0.91426	0.775619	0.864419	0.822348	0.712869		0.863417	0.089837		cg21441674	0.996477	0.915367	0.66429	-0.117928	0.508779	0.565384	-1.97329	0.974048	0.565953	-0.977297	0.0111526	-0.457146	-1.67579		-1.54e-16	1
cg27347104	0.91448	0.862325	0.920776	0.905617	0.901157	0.921515	0.617562	0.846014	0.902034	0.811164	0.906849	0.675104	0.768306		0.842531	0.0992353		cg27347104	0.725037	0.199465	0.788482	0.635725	0.590777	0.795923	-2.26702	0.035097	0.599614	-0.316088	0.648136	-1.68717	-0.747968		1.8e-15	1
cg01671212	0.761299	0.748249	0.51037	0.626866	0.390648	0.86212	0.242373	0.649451	0.610873	0.611765	0.460859	0.255669	0.228267		0.535293	0.208479		cg01671212	1.08407	1.02147	-0.119544	0.439242	-0.693811	1.56767	-1.40503	0.547573	0.362529	0.366808	-0.357035	-1.34125	-1.47269		2.05e-16	1
cg11585605	0.911396	0.867811	0.470962	0.74215	0.645884	0.780419	0.197265	0.723396	0.835329	0.207374	0.674633	0.567856	0.410886		0.618105	0.235455		cg11585605	1.24564	1.06053	-0.624929	0.526832	0.117982	0.689363	-1.78735	0.447184	0.922574	-1.74442	0.24008	-0.213411	-0.88008		2.05e-16	1
cg14373611	0.869131	0.8862	0.749683	0.719298	0.590692	0.866684	0.226785	0.479839	0.446363	0.241935	0.608761	0.443937	0.164255		0.561043	0.252043		cg14373611	1.22236	1.29009	0.748444	0.62789	0.117633	1.21265	-1.3262	-0.322186	-0.455005	-1.26609	0.189323	-0.464628	-1.57429		-6.66e-16	1
cg07585610	0.95037	0.946639	0.956812	0.917203	0.944878	0.957587	0.869376	0.883233	0.955	0.782763	0.938146	0.752877	0.762792		0.893667	0.0779743		cg07585610	0.727191	0.679346	0.809816	0.301842	0.656762	0.819755	-0.311531	-0.13382	0.786579	-1.42232	0.57043	-1.8056	-1.67844		-1.66e-15	1
cg06652392	0.880671	0.764011	0.842824	0.581622	0.677772	0.832678	0.263757	0.818479	0.831544	0.530054	0.424481	0.286992	0.253694		0.614506	0.239867		cg06652392	1.10964	0.623284	0.95185	-0.137093	0.263753	0.909552	-1.46226	0.850358	0.904825	-0.352079	-0.792209	-1.3654	-1.50422		1.71e-16	1
cg03632754	0.887837	0.884349	0.838552	0.901154	0.903858	0.867384	0.916179	0.9124	0.860514	0.959016	0.869058	0.923991	0.956169		0.898497	0.0357828		cg03632754	-0.297902	-0.395377	-1.67524	0.0742593	0.149809	-0.869508	0.494138	0.388532	-1.06149	1.6913	-0.822715	0.712466	1.61173		7.17e-16	1
cg21752270	0.760359	0.894641	0.918223	0.892163	0.918811	0.945544	0.298176	0.780628	0.851931	0.456665	0.867372	0.39323	0.174425		0.704013	0.271208		cg21752270	0.207759	0.702885	0.789836	0.693748	0.792005	0.890574	-1.4964	0.282497	0.545405	-0.912023	0.602339	-1.14592	-1.9527		0	1
cg09860783	0.976675	0.977071	0.983311	0.976268	0.984557	0.980456	0.988821	0.980932	0.987083	0.990053	0.969855	0.987325	0.989308		0.98244	0.00619983		cg09860783	-0.929841	-0.865874	0.140565	-0.9955	0.341576	-0.320009	1.02929	-0.243207	0.748983	1.22805	-2.02978	0.787927	1.10783		-1.51e-14	1
cg13332574	0.896236	0.952579	0.944202	0.91337	0.80236	0.754434	0.567502	0.897927	0.903618	0.421625	0.730585	0.806723	0.541466		0.779433	0.171276		cg13332574	0.681957	1.01092	0.962012	0.781997	0.133861	-0.145957	-1.23737	0.691835	0.725062	-2.08908	-0.285199	0.159333	-1.38938		-1.16e-15	1
cg26188297	0.943697	0.949943	0.963984	0.938053	0.931477	0.947271	0.834119	0.930093	0.952356	0.9059	0.928663	0.911379	0.897872		0.925754	0.033573		cg26188297	0.534429	0.720487	1.13869	0.366331	0.170445	0.640879	-2.72944	0.129219	0.792366	-0.591386	0.0866496	-0.428187	-0.830485		-5.87e-15	1
cg11717883	0.968304	0.966786	0.842262	0.827505	0.269551	0.902225	0.69812	0.955721	0.954733	0.401807	0.605313	0.533406	0.829866		0.750431	0.231942		cg11717883	0.939345	0.932797	0.395923	0.332299	-2.07327	0.654449	-0.225532	0.885093	0.880831	-1.50307	-0.625664	-0.935684	0.34248		1.58e-16	1
cg14443606	0.949797	0.908497	0.768863	0.881178	0.704978	0.896071	0.107094	0.240231	0.582214	0.151743	0.905979	0.174061	0.302116		0.582525	0.336308		cg14443606	1.09207	0.969267	0.554072	0.888036	0.364111	0.932318	-1.41368	-1.0178	-0.000924903	-1.28092	0.961779	-1.21455	-0.833787		9.39e-17	1
cg20580578	0.963561	0.960869	0.972265	0.972697	0.945788	0.970591	0.95442	0.972886	0.973661	0.964252	0.971938	0.954534	0.953265		0.963902	0.0094028		cg20580578	-0.0362933	-0.322556	0.889428	0.935388	-1.92645	0.711347	-1.00846	0.955456	1.03792	0.0372144	0.854607	-0.996306	-1.1313		5.47e-15	1
cg26745520	0.935491	0.901464	0.930316	0.910138	0.938692	0.936675	0.479305	0.923878	0.943025	0.659272	0.941665	0.830522	0.77525		0.854284	0.140664		cg26745520	0.577309	0.335409	0.540522	0.397073	0.600067	0.585723	-2.66577	0.494753	0.630867	-1.38636	0.621204	-0.168928	-0.561863		5.81e-16	1
cg16849046	0.885164	0.846645	0.850495	0.839934	0.575051	0.87393	0.511086	0.792212	0.902065	0.228458	0.753044	0.872513	0.514311		0.726531	0.205986		cg16849046	0.770113	0.583114	0.601806	0.550535	-0.735391	0.715575	-1.04592	0.318862	0.852164	-2.418	0.12871	0.708698	-1.03027		-4.95e-16	1
cg07631407	0.919655	0.896528	0.938385	0.912083	0.930505	0.895078	0.66954	0.913109	0.935281	0.788162	0.888231	0.771573	0.726412		0.860349	0.0895989		cg07631407	0.661903	0.403784	0.870946	0.577386	0.783	0.387597	-2.1296	0.588846	0.836303	-0.805677	0.311184	-0.990821	-1.49485		-1.09e-15	1
cg06304190	0.931966	0.823119	0.856596	0.900709	0.931109	0.921213	0.528051	0.911933	0.874617	0.615386	0.894019	0.427916	0.525765		0.780185	0.184096		cg06304190	0.824469	0.233218	0.415059	0.654681	0.819812	0.766058	-1.36957	0.715646	0.51295	-0.895173	0.61834	-1.9135	-1.38199		8.2e-16	1
cg08382534	0.905297	0.933324	0.606512	0.366001	0.381014	0.85708	0.0634635	0.619446	0.923246	0.216152	0.287803	0.38191	0.0556393		0.507453	0.321875		cg08382534	1.23602	1.32309	0.307755	-0.43946	-0.392821	1.08622	-1.37938	0.347939	1.29178	-0.905011	-0.682406	-0.390036	-1.40369		3.59e-16	1
cg24709511	0.94026	0.953345	0.975404	0.9329	0.949067	0.938584	0.628048	0.963953	0.947023	0.761653	0.90783	0.873052	0.812043		0.891012	0.100831		cg24709511	0.488415	0.618189	0.836959	0.415425	0.575757	0.47179	-2.60796	0.723388	0.555483	-1.28292	0.166786	-0.178127	-0.783181		3.42e-16	1
cg17894008	0.91236	0.909413	0.928115	0.574456	0.721769	0.921585	0.285295	0.819108	0.854731	0.519406	0.70609	0.693087	0.435869		0.713945	0.207438		cg17894008	0.956503	0.942294	1.03245	-0.672435	0.0377162	1.00097	-2.0664	0.506962	0.67869	-0.937817	-0.0378665	-0.100552	-1.34052		1.54e-16	1
cg24855781	0.750065	0.624289	0.603732	0.593718	0.938164	0.567965	0.556811	0.719042	0.384087	0.903817	0.236439	0.901049	0.9077		0.668221	0.214182		cg24855781	0.382121	-0.205118	-0.301098	-0.347851	1.26034	-0.468089	-0.520167	0.23728	-1.32661	1.09998	-2.01596	1.08705	1.11811		0	1
cg22260952	0.0545212	0.0848914	0.051435	0.0486704	0.388693	0.0461086	0.164073	0.0768633	0.0522329	0.606394	0.0160483	0.0546656	0.172836		0.139802	0.170955		cg22260952	-0.498852	-0.321202	-0.516905	-0.533076	1.45588	-0.548061	0.141971	-0.368162	-0.512237	2.72932	-0.723899	-0.498007	0.193229		-1.05e-16	1
cg01149415	0.949191	0.962597	0.956157	0.943689	0.951351	0.951273	0.439353	0.868285	0.96231	0.798694	0.882764	0.615823	0.677674		0.843013	0.166402		cg01149415	0.638085	0.718648	0.679948	0.605017	0.651064	0.650597	-2.4258	0.151876	0.71692	-0.266332	0.238886	-1.3653	-0.993604		-2.31e-16	1
cg07757702	0.892101	0.911276	0.917669	0.820299	0.874757	0.883232	0.18679	0.566818	0.801933	0.491102	0.767876	0.20783	0.190426		0.654778	0.291915		cg07757702	0.812986	0.878675	0.900574	0.567018	0.753572	0.782605	-1.60316	-0.301319	0.504103	-0.560695	0.387436	-1.53109	-1.59071		3.07e-16	1
cg14290040	0.813225	0.843543	0.675213	0.485293	0.569709	0.860796	0.265394	0.506532	0.834815	0.243374	0.655462	0.563534	0.274108		0.583923	0.224127		cg14290040	1.02309	1.15836	0.407313	-0.440062	-0.0634211	1.23534	-1.4212	-0.345301	1.11942	-1.51945	0.319191	-0.0909684	-1.38232		2.05e-16	1
cg13325417	0.648296	0.668275	0.778762	0.830086	0.941964	0.881032	0.944601	0.805565	0.906204	0.944854	0.929231	0.932762	0.925469		0.8567	0.104051		cg13325417	-2.0029	-1.81089	-0.749034	-0.25578	0.819446	0.233843	0.844782	-0.491444	0.475763	0.847222	0.697073	0.731006	0.660917		-8.54e-17	1
cg10264354	0.943253	0.941252	0.944125	0.948761	0.950384	0.957669	0.497283	0.939272	0.961941	0.868311	0.950366	0.821997	0.827548		0.888628	0.127317		cg10264354	0.429046	0.413331	0.435901	0.472314	0.485059	0.542277	-3.07379	0.39778	0.575835	-0.159575	0.484917	-0.52335	-0.479749		-5.85e-16	1
cg22927247	0.934729	0.82193	0.663243	0.639396	0.943751	0.458272	0.910473	0.769172	0.794849	0.914309	0.781527	0.94764	0.90453		0.806448	0.14701		cg22927247	0.872599	0.105315	-0.974114	-1.13633	0.933972	-2.36838	0.707604	-0.253561	-0.0788953	0.733697	-0.169515	0.960428	0.667177		-5.29e-16	1
cg15912040	0.118099	0.0989826	0.101419	0.0998978	0.1509	0.0763659	0.124121	0.115828	0.0982809	0.174922	0.131072	0.279223	0.364748		0.148758	0.0827649		cg15912040	-0.370434	-0.601413	-0.571978	-0.590355	0.0258749	-0.874677	-0.297674	-0.397874	-0.609891	0.316124	-0.213701	1.57633	2.60967		0	1
cg16072661	0.91844	0.741532	0.943054	0.75218	0.649065	0.844389	0.67507	0.747931	0.885868	0.37577	0.596592	0.430435	0.490525		0.696219	0.183559		cg16072661	1.21063	0.246858	1.34472	0.304866	-0.256888	0.807205	-0.115219	0.281717	1.03318	-1.74576	-0.542756	-1.44796	-1.12059		0	1
cg10562649	0.935781	0.939895	0.902748	0.91411	0.934043	0.917409	0.728611	0.959098	0.942005	0.604826	0.902384	0.722256	0.189138		0.814793	0.217723		cg10562649	0.5557	0.574592	0.403981	0.456166	0.547714	0.471318	-0.395832	0.662792	0.584285	-0.964376	0.402308	-0.425018	-2.87363		-4.78e-16	1
cg22020227	0.338295	0.406167	0.663228	0.402435	0.932264	0.881514	0.906851	0.161581	0.36215	0.92411	0.638544	0.951341	0.573411		0.626299	0.274374		cg22020227	-1.04968	-0.80231	0.134594	-0.815909	1.11514	0.930173	1.02252	-1.69374	-0.962735	1.08542	0.0446263	1.18467	-0.192761		-2.09e-16	1
cg04555941	0.107884	0.110667	0.082788	0.079934	0.215162	0.0763131	0.0826255	0.0895125	0.160658	0.597343	0.10164	0.37321	0.610501		0.206788	0.194326		cg04555941	-0.508955	-0.494634	-0.638101	-0.652788	0.0430924	-0.671421	-0.638938	-0.603497	-0.237383	2.0098	-0.541089	0.85641	2.07751		0	1
cg26241863	0.953358	0.939449	0.919877	0.923073	0.928696	0.950464	0.821827	0.93603	0.937462	0.888032	0.915166	0.820137	0.618367		0.888611	0.0921481		cg26241863	0.702648	0.551699	0.339303	0.373989	0.435007	0.671235	-0.724743	0.514597	0.530145	-0.00627642	0.288183	-0.743081	-2.9327		1.43e-15	1
cg01920494	0.0574018	0.0484128	0.0622056	0.0747633	0.0991214	0.0637633	0.0982134	0.0573188	0.080737	0.0738978	0.0564057	0.0936665	0.102883		0.0745223	0.0188032		cg01920494	-0.910511	-1.38857	-0.655036	0.0128147	1.30824	-0.57219	1.25995	-0.914927	0.330511	-0.0332133	-0.963485	1.01813	1.50828		7.69e-16	1
cg23370548	0.931712	0.9524	0.933455	0.924186	0.69173	0.918015	0.853578	0.808301	0.943513	0.738832	0.927749	0.851388	0.222423		0.822868	0.198429		cg23370548	0.548528	0.652787	0.557312	0.5106	-0.660878	0.479502	0.154767	-0.0734119	0.608001	-0.423507	0.528558	0.143729	-3.02599		-6.15e-16	1
cg18112117	0.109498	0.100243	0.120875	0.0835298	0.268211	0.108083	0.28547	0.138299	0.129549	0.337122	0.331098	0.332634	0.186605		0.194709	0.100225		cg18112117	-0.850193	-0.942538	-0.736681	-1.10929	0.733364	-0.864311	0.905568	-0.56283	-0.650138	1.42093	1.36083	1.37615	-0.0808531		-8.43e-17	1
cg12964647	0.920606	0.932037	0.924749	0.804223	0.898828	0.942879	0.518404	0.62069	0.933004	0.288218	0.858652	0.415171	0.0888009		0.703558	0.289428		cg12964647	0.749917	0.789412	0.764233	0.347804	0.674672	0.826872	-0.639725	-0.286319	0.792754	-1.43504	0.535861	-0.996404	-2.12404		0	1
cg04841337	0.916815	0.904617	0.909259	0.802235	0.890813	0.858699	0.712555	0.871942	0.879111	0.734996	0.869357	0.542452	0.6298		0.809435	0.119193		cg04841337	0.900892	0.798557	0.837497	-0.060399	0.682742	0.413318	-0.812794	0.524418	0.584564	-0.62452	0.502735	-2.23992	-1.50709		0	1
cg04767932	0.019115	0.0180553	0.0215692	0.012081	0.0297358	0.0171072	0.0269198	0.0226698	0.0235262	0.026592	0.0172426	0.0311008	0.0319891		0.0229003	0.00611699		cg04767932	-0.618814	-0.792058	-0.217613	-1.76874	1.11747	-0.947042	0.657099	-0.0376771	0.102322	0.603517	-0.924913	1.34062	1.48583		-1.88e-16	1
cg07699149	0.974182	0.965043	0.965304	0.974418	0.958456	0.962901	0.637982	0.956122	0.972608	0.211187	0.944398	0.566997	0.936993		0.848199	0.234129		cg07699149	0.538093	0.499056	0.500173	0.5391	0.470921	0.489908	-0.897869	0.460954	0.531366	-2.72078	0.410879	-1.20106	0.379252		2.52e-16	1
cg00285902	0.933552	0.868419	0.937906	0.884753	0.944205	0.95926	0.316138	0.795121	0.94896	0.641076	0.934137	0.212203	0.493493		0.759171	0.260167		cg00285902	0.670266	0.419913	0.687001	0.482695	0.711213	0.769079	-1.70288	0.138181	0.72949	-0.45392	0.672514	-2.10237	-1.02118		-2.05e-16	1
cg08587313	0.801571	0.908866	0.893399	0.38563	0.349641	0.479939	0.208444	0.883421	0.915114	0.235273	0.877361	0.46779	0.629221		0.618128	0.274183		cg08587313	0.66905	1.06038	1.00396	-0.847968	-0.979225	-0.504005	-1.4942	0.967576	1.08316	-1.39635	0.945472	-0.548314	0.0404553		-2.3e-16	1
cg15798873	0.958022	0.979647	0.97993	0.966481	0.976782	0.968131	0.90049	0.9629	0.965633	0.863819	0.967258	0.903962	0.818844		0.939377	0.0513143		cg15798873	0.363353	0.784776	0.790283	0.528201	0.728937	0.560348	-0.75782	0.458418	0.511676	-1.47244	0.543334	-0.690159	-2.3489		4.99e-15	1
cg00184240	0.921529	0.95607	0.920342	0.94348	0.924915	0.931735	0.735879	0.946798	0.94928	0.447143	0.914914	0.805427	0.884085		0.867815	0.141459		cg00184240	0.379711	0.623894	0.371323	0.534887	0.403648	0.451864	-0.932681	0.558348	0.575894	-2.97382	0.332948	-0.441036	0.115016		2.09e-16	1
cg11596779	0.930384	0.942093	0.945309	0.925636	0.891891	0.926101	0.762764	0.903078	0.955627	0.897951	0.914417	0.578576	0.87322		0.880542	0.103041		cg11596779	0.48371	0.597343	0.628549	0.437632	0.110137	0.442139	-1.14301	0.218712	0.728687	0.168951	0.328748	-2.93053	-0.0710616		1.33e-15	1
cg21186576	0.951745	0.941598	0.944433	0.927817	0.955594	0.953591	0.811584	0.957443	0.947961	0.872036	0.949321	0.891211	0.791287		0.915048	0.0567911		cg21186576	0.646186	0.467508	0.517423	0.224845	0.713953	0.678688	-1.82184	0.746512	0.579544	-0.757375	0.603502	-0.419728	-2.17922		-3.18e-15	1
cg25388451	0.936356	0.913741	0.925664	0.882776	0.855305	0.883214	0.257259	0.92365	0.81522	0.79226	0.903399	0.766147	0.615014		0.805385	0.187079		cg25388451	0.70008	0.579197	0.642931	0.413682	0.266837	0.41602	-2.92991	0.632165	0.0525692	-0.0701595	0.523916	-0.209738	-1.01759		-5.81e-16	1
cg07640648	0.0359413	0.0277303	0.0425813	0.0925722	0.261614	0.0702911	0.053978	0.176654	0.0353177	0.306676	0.02789	0.289918	0.234185		0.127335	0.109595		cg07640648	-0.833915	-0.908836	-0.773328	-0.317188	1.22523	-0.520491	-0.669339	0.450015	-0.839605	1.6364	-0.907379	1.48348	0.974956		0	1
cg24765649	0.968733	0.96254	0.967916	0.960641	0.961366	0.963337	0.907801	0.957233	0.972009	0.860451	0.961791	0.935488	0.944701		0.948001	0.0315061		cg24765649	0.658056	0.461463	0.632127	0.401196	0.424212	0.486769	-1.27594	0.293044	0.762027	-2.77879	0.437717	-0.397163	-0.104718		-5.51e-16	1
cg13480357	0.254489	0.692196	0.133477	0.695461	0.948277	0.283643	0.654877	0.698816	0.101714	0.95535	0.587928	0.737435	0.912565		0.588941	0.299791		cg13480357	-1.11562	0.344425	-1.51927	0.355316	1.19862	-1.01837	0.219942	0.366507	-1.62522	1.22222	-0.00337851	0.495328	1.0795		-3.93e-16	1
cg20620751	0.198208	0.144302	0.138259	0.12285	0.940185	0.207811	0.660657	0.6581	0.302303	0.910224	0.441525	0.601324	0.359501		0.437327	0.290168		cg20620751	-0.824068	-1.00984	-1.03067	-1.08378	1.73299	-0.790974	0.769656	0.760846	-0.46533	1.62973	0.0144697	0.565181	-0.268211		1.88e-16	1
cg21467692	0.930108	0.908361	0.95045	0.472122	0.419198	0.942158	0.496655	0.840391	0.921766	0.694103	0.870327	0.704324	0.630663		0.752356	0.195146		cg21467692	0.910866	0.799427	1.01511	-1.43602	-1.70722	0.972616	-1.3103	0.451124	0.86812	-0.298511	0.604528	-0.246132	-0.623597		-2.82e-16	1
cg20718570	0.921415	0.958584	0.927318	0.858189	0.919727	0.926956	0.507762	0.934604	0.914213	0.508571	0.938351	0.462286	0.889523		0.820577	0.188666		cg20718570	0.534481	0.731489	0.565768	0.199358	0.525534	0.563847	-1.65804	0.604389	0.496309	-1.65375	0.624249	-1.89908	0.365439		4.31e-16	1
cg16177058	0.963546	0.980757	0.970715	0.978737	0.985164	0.969621	0.977871	0.981546	0.961641	0.992304	0.976223	0.987728	0.987808		0.977974	0.00944484		cg16177058	-1.52757	0.294629	-0.768567	0.0808041	0.761295	-0.8844	-0.0109089	0.378228	-1.7293	1.51728	-0.185394	1.03268	1.04123		7.24e-15	1
cg26992949	0.81292	0.946596	0.81301	0.786011	0.728662	0.933147	0.635735	0.818174	0.902537	0.771558	0.785625	0.359028	0.60185		0.761142	0.157526		cg26992949	0.328693	1.17729	0.329261	0.157867	-0.206193	1.09191	-0.796104	0.362044	0.897593	0.0661174	0.155417	-2.55269	-1.01121		0	1
cg22845496	0.19351	0.698873	0.414477	0.420641	0.886162	0.795583	0.675529	0.246377	0.401149	0.903335	0.374907	0.858891	0.655962		0.578877	0.248172		cg22845496	-1.55282	0.483522	-0.662445	-0.637605	1.2382	0.873212	0.389458	-1.3398	-0.716146	1.3074	-0.821888	1.12831	0.310612		1.37e-16	1
cg15142913	0.905072	0.930584	0.948341	0.787433	0.889695	0.861108	0.569149	0.90884	0.944017	0.752888	0.884339	0.731804	0.711928		0.832707	0.113925		cg15142913	0.635191	0.859129	1.015	-0.397405	0.500221	0.249293	-2.31344	0.668269	0.97704	-0.700634	0.453211	-0.885703	-1.06017		-7.17e-16	1
cg21481966	0.871433	0.790952	0.866541	0.578445	0.508906	0.70354	0.166587	0.474707	0.818649	0.47508	0.539545	0.496096	0.147688		0.572167	0.23745		cg21481966	1.26033	0.921396	1.23973	0.0264408	-0.266415	0.553268	-1.70807	-0.410444	1.03804	-0.408874	-0.137383	-0.320366	-1.78766		0	1
cg03811260	0.922018	0.504701	0.211986	0.500594	0.927463	0.0776555	0.866131	0.647916	0.168799	0.914198	0.145202	0.938487	0.762795		0.583688	0.336096		cg03811260	1.00665	-0.235014	-1.10594	-0.247233	1.02285	-1.50562	0.840366	0.191101	-1.23444	0.983379	-1.30465	1.05565	0.532904		-3.25e-16	1
cg21101652	0.946311	0.948953	0.946964	0.939968	0.952807	0.934072	0.963895	0.950731	0.955474	0.969149	0.935801	0.961277	0.975945		0.952411	0.0125922		cg21101652	-0.484459	-0.274658	-0.432627	-0.988143	0.0314597	-1.45641	0.911997	-0.133446	0.243195	1.32924	-1.31911	0.704045	1.86891		1.42e-14	1
cg04691634	0.962353	0.964012	0.965283	0.950766	0.960019	0.948904	0.7817	0.959087	0.962292	0.924834	0.936658	0.869607	0.786479		0.920923	0.0659958		cg04691634	0.627777	0.652913	0.67217	0.452206	0.592408	0.42398	-2.10957	0.578284	0.626854	0.0592629	0.238425	-0.777556	-2.03715		1.81e-15	1
cg27609217	0.811393	0.913915	0.887734	0.833512	0.814658	0.876923	0.253759	0.803233	0.406706	0.517225	0.890642	0.189675	0.260426		0.650754	0.280383		cg27609217	0.572928	0.938577	0.8452	0.651817	0.584571	0.806643	-1.4159	0.543823	-0.870408	-0.476236	0.855572	-1.64446	-1.39212		0	1
cg13905342	0.0214093	0.0259565	0.031038	0.0410619	0.0428582	0.0291625	0.04796	0.033181	0.0248438	0.0475364	0.0366461	0.0430498	0.0527903		0.0367303	0.00996421		cg13905342	-1.5376	-1.08124	-0.57127	0.434717	0.614989	-0.759498	1.127	-0.356201	-1.19292	1.08449	-0.00845358	0.634223	1.61177		-5.98e-16	1
cg23295592	0.0521791	0.0528009	0.0523914	0.0554531	0.0380178	0.0568504	0.0444425	0.0492886	0.0486338	0.0356201	0.0555582	0.0400189	0.0359869		0.0474801	0.00776169		cg23295592	0.605399	0.685519	0.63276	1.02722	-1.21911	1.20724	-0.391359	0.233003	0.14863	-1.52802	1.04076	-0.961289	-1.48076		0	1
cg23602533	0.141065	0.118971	0.134209	0.115321	0.232391	0.13387	0.115293	0.120838	0.114591	0.350205	0.12393	0.282601	0.560305		0.195661	0.133055		cg23602533	-0.410327	-0.57638	-0.461854	-0.603806	0.276052	-0.464404	-0.604019	-0.562348	-0.609293	1.16151	-0.539103	0.653415	2.74056		0	1
cg25134306	0.873546	0.849286	0.836627	0.896164	0.924598	0.872831	0.879175	0.782465	0.84688	0.937574	0.888781	0.92514	0.916269		0.87918	0.0433155		cg25134306	-0.130066	-0.690144	-0.982385	0.392115	1.04854	-0.14657	-0.000101038	-2.2328	-0.745694	1.34811	0.221671	1.06106	0.856266		6.32e-16	1
cg08029909	0.0852004	0.076975	0.0880673	0.0782746	0.141098	0.0626584	0.125698	0.134127	0.081468	0.12024	0.104439	0.177325	0.283849		0.119955	0.0589121		cg08029909	-0.589948	-0.729569	-0.541283	-0.707509	0.358887	-0.972585	0.0974852	0.240562	-0.653303	0.00483515	-0.263389	0.973821	2.782		0	1
cg12118082	0.0257345	0.0241792	0.0251083	0.0162967	0.0475524	0.0200671	0.0765145	0.0221005	0.0203427	0.0280438	0.0292277	0.0902686	0.0284216		0.0349121	0.0229408		cg12118082	-0.400058	-0.467855	-0.427355	-0.811455	0.550995	-0.647103	1.81347	-0.558464	-0.635088	-0.299395	-0.247788	2.41302	-0.282923		2.14e-16	1
cg10306247	0.933479	0.948555	0.953267	0.917189	0.936438	0.952377	0.477152	0.951733	0.95476	0.698837	0.896511	0.874888	0.818919		0.870316	0.13886		cg10306247	0.454868	0.563438	0.59737	0.337554	0.476179	0.590962	-2.83136	0.586324	0.608126	-1.2349	0.188645	0.0329298	-0.370133		-9.27e-16	1
cg03621279	0.930823	0.826752	0.966777	0.938248	0.955483	0.957455	0.44811	0.940692	0.965272	0.799852	0.936505	0.555989	0.549447		0.82857	0.185966		cg03621279	0.549847	-0.0097734	0.743187	0.589776	0.682455	0.693058	-2.04585	0.602918	0.735094	-0.154422	0.580401	-1.46575	-1.50093		6.15e-16	1
cg09322114	0.105046	0.123903	0.134615	0.10905	0.0958084	0.104061	0.093756	0.12775	0.116001	0.0846959	0.117611	0.0728383	0.0699714		0.104239	0.0202615		cg09322114	0.0398135	0.970519	1.49921	0.237437	-0.416093	-0.00879214	-0.51739	1.16037	0.580531	-0.964547	0.659979	-1.54977	-1.69127		-9.22e-16	1
cg03887094	0.913572	0.337972	0.574436	0.873583	0.911828	0.56772	0.908062	0.63841	0.400829	0.923524	0.694806	0.897795	0.910169		0.734824	0.211945		cg03887094	0.843372	-1.87243	-0.756739	0.654697	0.835144	-0.788429	0.817372	-0.454899	-1.57585	0.890324	-0.188811	0.768932	0.827316		-5.29e-16	1
cg13710542	0.934028	0.941484	0.931546	0.894053	0.939728	0.941733	0.645051	0.933133	0.89873	0.726087	0.919666	0.803424	0.819753		0.871416	0.0953527		cg13710542	0.65663	0.734826	0.630602	0.237395	0.716408	0.737437	-2.37398	0.647242	0.286443	-1.52413	0.506009	-0.713065	-0.541817		1.26e-15	1
cg21570811	0.945588	0.805102	0.948734	0.936197	0.932824	0.92051	0.718013	0.968946	0.942838	0.801069	0.938852	0.734991	0.512229		0.8543	0.134696		cg21570811	0.677741	-0.365248	0.701092	0.608021	0.58298	0.491553	-1.01181	0.851154	0.657324	-0.39519	0.627726	-0.885764	-2.53958		-3.07e-16	1
cg08167132	0.938549	0.933114	0.943905	0.933436	0.955408	0.94561	0.95357	0.913022	0.938213	0.964298	0.939089	0.958357	0.95057		0.943626	0.0134191		cg08167132	-0.378363	-0.783362	0.0207702	-0.759425	0.878004	0.147827	0.740989	-2.28063	-0.403389	1.54048	-0.338113	1.09777	0.517451		1.46e-14	1
cg24839145	0.848129	0.914066	0.490165	0.565034	0.914942	0.663474	0.961182	0.651979	0.660535	0.914589	0.862395	0.905517	0.891816		0.787986	0.158229		cg24839145	0.3801	0.796821	-1.88222	-1.40905	0.802355	-0.786911	1.09459	-0.859561	-0.805484	0.80012	0.470257	0.742786	0.656197		-5.72e-16	1
cg25104437	0.914482	0.891259	0.92087	0.87241	0.596841	0.89734	0.498616	0.8954	0.892332	0.718598	0.878348	0.881112	0.865634		0.824865	0.134198		cg25104437	0.667801	0.494751	0.7154	0.354291	-1.69916	0.540062	-2.4311	0.525604	0.502743	-0.791868	0.398541	0.419137	0.303801		9.48e-16	1
cg06038358	0.944873	0.953504	0.966421	0.968027	0.957615	0.96895	0.804749	0.95038	0.943397	0.803648	0.964824	0.930842	0.891355		0.926814	0.058201		cg06038358	0.310282	0.458587	0.680513	0.708104	0.529216	0.723962	-2.09731	0.404905	0.284916	-2.11622	0.653086	0.069213	-0.609255		3.07e-16	1
cg23682879	0.953256	0.938167	0.921787	0.788529	0.85263	0.868599	0.497501	0.889134	0.938485	0.836891	0.859186	0.708502	0.643876		0.822811	0.133695		cg23682879	0.975694	0.862828	0.740314	-0.256418	0.223038	0.342482	-2.43323	0.496074	0.865213	0.105311	0.272077	-0.855	-1.33838		8.2e-16	1
cg10035737	0.912753	0.92574	0.937026	0.916002	0.944266	0.844398	0.261488	0.928683	0.939928	0.710693	0.895999	0.599641	0.424385		0.787769	0.22475		cg10035737	0.556099	0.613887	0.664101	0.570555	0.696313	0.251964	-2.34163	0.62698	0.677012	-0.342944	0.481554	-0.837057	-1.61684		-7e-16	1
cg10838469	0.915395	0.897624	0.797941	0.900731	0.946155	0.905084	0.473383	0.883909	0.916026	0.342368	0.895892	0.336539	0.499569		0.74697	0.237995		cg10838469	0.70768	0.633009	0.214168	0.646066	0.836926	0.664354	-1.14955	0.575383	0.710329	-1.70004	0.625733	-1.72453	-1.03952		0	1
cg11259183	0.0405541	0.0486469	0.0385362	0.0542579	0.0249085	0.0438031	0.0190959	0.0412263	0.0375733	0.0263219	0.0391839	0.0424005	0.0146969		0.0362466	0.0116108		cg11259183	0.370993	1.06801	0.197197	1.55126	-0.976515	0.650821	-1.47714	0.428891	0.114267	-0.854781	0.252986	0.530018	-1.85601		0	1
cg13897134	0.936824	0.915129	0.928088	0.929578	0.118983	0.952063	0.146773	0.229069	0.948218	0.160235	0.941899	0.731233	0.750641		0.668364	0.35801		cg13897134	0.749867	0.689269	0.725466	0.729628	-1.53454	0.792435	-1.45692	-1.22705	0.781693	-1.41932	0.764044	0.175605	0.229817		-3.54e-16	1
cg10109943	0.896399	0.91964	0.906644	0.884847	0.921312	0.92908	0.529113	0.888821	0.922466	0.80878	0.896195	0.711662	0.44071		0.819667	0.160991		cg10109943	0.476623	0.620987	0.540257	0.40487	0.631369	0.679622	-1.80478	0.42955	0.638541	-0.0676228	0.475353	-0.670876	-2.35389		0	1
cg18949794	0.923883	0.80919	0.922125	0.824092	0.809154	0.836943	0.6735	0.742469	0.781581	0.415379	0.887712	0.140562	0.560181		0.717444	0.225725		cg18949794	0.91456	0.40645	0.906771	0.472466	0.406291	0.529401	-0.194678	0.110866	0.284137	-1.3382	0.754314	-2.55568	-0.6967		4.7e-16	1
cg02310165	0.929162	0.972584	0.977964	0.543485	0.933267	0.962149	0.151274	0.710692	0.964833	0.390589	0.95776	0.321409	0.197029		0.693246	0.326721		cg02310165	0.722071	0.854974	0.871443	-0.458376	0.734636	0.823037	-1.65882	0.0533988	0.831252	-0.926348	0.809601	-1.13809	-1.51878		5.81e-16	1
cg01223204	0.922139	0.722828	0.922244	0.910078	0.495589	0.922305	0.115722	0.266951	0.874456	0.153195	0.176244	0.114125	0.147761		0.518741	0.363818		cg01223204	1.10879	0.560958	1.10908	1.07564	-0.0636372	1.10925	-1.10775	-0.692076	0.977728	-1.00475	-0.941396	-1.11214	-1.01969		2.73e-16	1
cg24472574	0.610852	0.673661	0.668759	0.591372	0.367247	0.690041	0.0972914	0.563349	0.752075	0.104898	0.201146	0.241652	0.452442		0.462676	0.234353		cg24472574	0.632277	0.900289	0.879369	0.549153	-0.407201	0.970184	-1.55912	0.42958	1.23488	-1.52666	-1.11596	-0.943124	-0.0436703		-7.26e-17	1
cg19642727	0.931066	0.85543	0.786925	0.373409	0.522218	0.925617	0.406705	0.91203	0.925937	0.718552	0.858945	0.326417	0.5104		0.696435	0.234033		cg19642727	1.00255	0.67937	0.386657	-1.38026	-0.744411	0.979274	-1.23798	0.921216	0.980642	0.0945039	0.694392	-1.58105	-0.794907		-4.95e-16	1
cg11855156	0.729083	0.341307	0.950431	0.336229	0.346846	0.789507	0.281733	0.557686	0.623662	0.279341	0.75108	0.137304	0.12488		0.480699	0.267715		cg11855156	0.927793	-0.520674	1.7546	-0.539641	-0.499984	1.15349	-0.743202	0.28757	0.534011	-0.752136	1.00996	-1.28269	-1.3291		1.37e-16	1
ch.3.82276877F	0.0717285	0.082413	0.085391	0.101624	0.0621512	0.0762593	0.054616	0.0894034	0.0893295	0.0648589	0.0847927	0.06137	0.0634572		0.0759535	0.0140931		ch.3.82276877F	-0.29979	0.458346	0.669661	1.82151	-0.979364	0.021704	-1.51404	0.954363	0.949121	-0.787233	0.627207	-1.03479	-0.886693		1.71e-16	1
cg08155994	0.944979	0.961279	0.949714	0.915966	0.94242	0.944607	0.639781	0.911759	0.95412	0.86599	0.942056	0.63641	0.870339		0.883032	0.112774		cg08155994	0.549297	0.693834	0.591286	0.292033	0.526603	0.545994	-2.15697	0.254728	0.630354	-0.151115	0.523373	-2.18686	-0.112554		-1.85e-16	1
cg20801892	0.81042	0.897317	0.881902	0.298497	0.608719	0.648703	0.141092	0.848802	0.850391	0.3429	0.770637	0.275068	0.495401		0.605373	0.266467		cg20801892	0.769502	1.09561	1.03776	-1.15165	0.0125587	0.162611	-1.74236	0.913543	0.919508	-0.985014	0.620206	-1.23957	-0.412705		-5.55e-17	1
cg16425592	0.0339651	0.0450494	0.057158	0.0275814	0.0267345	0.0359215	0.0303852	0.0511665	0.0606809	0.0233428	0.0534472	0.0269825	0.0213045		0.0379784	0.0137602		cg16425592	-0.29166	0.513874	1.39384	-0.755585	-0.817136	-0.149482	-0.551826	0.958424	1.64986	-1.06362	1.12417	-0.799114	-1.21175		-2.22e-16	1
cg27618145	0.938458	0.92804	0.913386	0.932473	0.958431	0.946136	0.968931	0.941526	0.925576	0.95413	0.917637	0.936493	0.971625		0.940988	0.0183363		cg27618145	-0.137941	-0.706142	-1.50531	-0.464383	0.951302	0.280757	1.52392	0.0293673	-0.840492	0.716741	-1.27349	-0.245155	1.67084		4.78e-16	1
cg04919811	0.964451	0.960098	0.961267	0.967637	0.988234	0.969618	0.983175	0.966266	0.972222	0.970105	0.975531	0.979068	0.98141		0.972237	0.00872612		cg04919811	-0.89226	-1.39118	-1.25719	-0.527211	1.83317	-0.300089	1.25348	-0.684236	-0.0017053	-0.244322	0.37752	0.782792	1.05122		-9.74e-16	1
cg10130811	0.237188	0.292521	0.613051	0.453799	0.711858	0.447167	0.879565	0.440162	0.645414	0.684223	0.74878	0.893039	0.731802		0.598352	0.208526		cg10130811	-1.73199	-1.46663	0.070493	-0.693212	0.54433	-0.725015	1.34858	-0.75861	0.225692	0.411803	0.721389	1.41319	0.639972		9.39e-17	1
cg07451084	0.0279009	0.0333355	0.0398773	0.0299704	0.0462311	0.0334182	0.0474341	0.0346283	0.0313606	0.0464108	0.044104	0.0569987	0.0510116		0.0402063	0.00912833		cg07451084	-1.34804	-0.752686	-0.0360399	-1.12133	0.66001	-0.743625	0.791806	-0.611062	-0.969032	0.6797	0.426996	1.8396	1.18371		-8.2e-16	1
cg00266389	0.958279	0.936152	0.942556	0.963349	0.962602	0.96042	0.853983	0.961488	0.963782	0.889656	0.951769	0.813893	0.901796		0.927671	0.048575		cg00266389	0.630119	0.174581	0.306424	0.734496	0.719117	0.674196	-1.51699	0.696187	0.743393	-0.782604	0.496094	-2.34233	-0.532677		-1.73e-15	1
cg12958891	0.932417	0.929698	0.93147	0.922729	0.934121	0.937707	0.697687	0.893408	0.913975	0.8405	0.899478	0.776395	0.59681		0.86203	0.107702		cg12958891	0.653528	0.628283	0.644739	0.563584	0.669357	0.702653	-1.52591	0.291337	0.482304	-0.199909	0.347696	-0.795116	-2.46254		-8.2e-16	1
cg03880722	0.925573	0.907229	0.882402	0.589208	0.595244	0.613738	0.112947	0.836032	0.909773	0.432612	0.877588	0.699313	0.554943		0.687431	0.239261		cg03880722	0.995324	0.918653	0.814888	-0.410527	-0.385298	-0.308001	-2.40108	0.621085	0.929286	-1.06503	0.794767	0.0496615	-0.553736		-3.84e-16	1
cg23631062	0.416845	0.417907	0.173994	0.0912303	0.672913	0.284461	0.33432	0.368122	0.106391	0.887608	0.130182	0.92095	0.414701		0.40151	0.275156		cg23631062	0.055733	0.0595951	-0.826863	-1.12765	0.986362	-0.425391	-0.244189	-0.12134	-1.07255	1.76663	-0.986087	1.88781	0.0479415		-1.65e-16	1
cg07950855	0.838408	0.77849	0.851451	0.730909	0.643353	0.751662	0.652855	0.729653	0.661198	0.49896	0.760395	0.691649	0.58932		0.706023	0.0981531		cg07950855	1.34876	0.738301	1.48164	0.253535	-0.638493	0.464973	-0.541684	0.24074	-0.456689	-2.10959	0.553946	-0.146447	-1.18899		-4.61e-16	1
cg04036070	0.926387	0.952245	0.936277	0.905785	0.922698	0.956237	0.707849	0.933192	0.945727	0.923615	0.91946	0.601162	0.634917		0.866581	0.127331		cg04036070	0.469689	0.672767	0.547361	0.307892	0.44072	0.704118	-1.2466	0.52313	0.62158	0.447922	0.41529	-2.08448	-1.81938		-3.42e-16	1
cg23246911	0.9381	0.886925	0.946187	0.912836	0.614238	0.93763	0.618867	0.943336	0.903306	0.909091	0.925046	0.552721	0.914561		0.846373	0.144931		cg23246911	0.632901	0.279805	0.688703	0.458586	-1.60169	0.629662	-1.56975	0.669035	0.392832	0.432746	0.542836	-2.02615	0.470491		5.42e-16	1
cg02022247	0.945327	0.623167	0.739658	0.923191	0.861904	0.943656	0.189123	0.751956	0.953375	0.689732	0.952195	0.166004	0.217851		0.689011	0.304235		cg02022247	0.842494	-0.216425	0.166474	0.769735	0.56829	0.837003	-1.6431	0.206895	0.868948	0.00237072	0.865068	-1.71909	-1.54867		0	1
cg22439459	0.940279	0.942625	0.943416	0.887041	0.938124	0.942966	0.491356	0.656855	0.897996	0.330023	0.901042	0.502982	0.297628		0.744026	0.252321		cg22439459	0.777793	0.787091	0.790225	0.566798	0.76925	0.788442	-1.00138	-0.345474	0.610216	-1.64078	0.622287	-0.955307	-1.76917		-4.1e-16	1
cg02008826	0.938991	0.856505	0.878002	0.788784	0.907601	0.862261	0.19786	0.855936	0.933835	0.572491	0.939274	0.655615	0.181395		0.736042	0.266034		cg02008826	0.762867	0.452809	0.533614	0.198252	0.644874	0.474445	-2.02298	0.450672	0.743489	-0.614775	0.763932	-0.302319	-2.08488		0	1
cg12229632	0.978269	0.973059	0.986847	0.978236	0.989847	0.984004	0.993492	0.989624	0.991992	0.998636	0.978644	0.997776	0.990455		0.986991	0.00801937		cg12229632	-1.08756	-1.73726	-0.0179647	-1.09169	0.356112	-0.372512	0.810709	0.328403	0.623676	1.45211	-1.04088	1.34491	0.431939		-1.03e-15	1
cg13474090	0.943017	0.940006	0.938331	0.930273	0.950265	0.929688	0.434451	0.947881	0.930155	0.8665	0.942793	0.738541	0.6614		0.857946	0.15603		cg13474090	0.545221	0.525921	0.515189	0.463544	0.591674	0.459797	-2.71419	0.576396	0.462785	0.0548196	0.543785	-0.765271	-1.25967		5.81e-16	1
cg25745795	0.9283	0.910885	0.92	0.947401	0.900914	0.931826	0.724805	0.856064	0.953779	0.902099	0.931826	0.477291	0.504663		0.837681	0.164722		cg25745795	0.550136	0.444409	0.499745	0.66609	0.383878	0.571541	-0.685252	0.1116	0.704812	0.39107	0.571538	-2.18787	-2.0217		-5.47e-16	1
cg16528678	0.932362	0.752013	0.965223	0.948272	0.924995	0.893141	0.0696763	0.303512	0.898581	0.224896	0.934412	0.0743617	0.0743811		0.615064	0.391606		cg16528678	0.810249	0.349713	0.894164	0.850876	0.791437	0.710096	-1.39269	-0.795575	0.723988	-0.996327	0.815485	-1.38073	-1.38068		3.42e-16	1
cg14421180	0.078335	0.0987924	0.0948667	0.0876011	0.127402	0.084413	0.109443	0.052616	0.0897547	0.124374	0.0990603	0.137795	0.148142		0.102507	0.0263684		cg14421180	-0.916714	-0.140887	-0.289765	-0.565307	0.944099	-0.686214	0.263013	-1.89209	-0.483631	0.82928	-0.130725	1.33827	1.73067		3.59e-16	1
cg04911518	0.920012	0.934884	0.914493	0.930984	0.927954	0.897501	0.976843	0.885306	0.918919	0.94233	0.918485	0.954362	0.961791		0.929528	0.0252089		cg04911518	-0.377493	0.212458	-0.596422	0.0577726	-0.0624383	-1.27046	1.87691	-1.75421	-0.420823	0.507825	-0.438061	0.985133	1.27981		-1.64e-15	1
cg23378546	0.310497	0.569222	0.649625	0.10808	0.956647	0.676001	0.896485	0.0964528	0.260042	0.947624	0.860727	0.948016	0.57799		0.604416	0.320076		cg23378546	-0.918279	-0.109955	0.141245	-1.55068	1.10046	0.223651	0.912499	-1.58701	-1.07592	1.07227	0.800783	1.0735	-0.0825622		4.83e-16	1
cg00239964	0.944511	0.944462	0.938022	0.932919	0.952093	0.942614	0.955666	0.943336	0.938217	0.961347	0.912396	0.958215	0.976974		0.946213	0.0156039		cg00239964	-0.109076	-0.112248	-0.524955	-0.852	0.376805	-0.230653	0.605809	-0.184383	-0.512435	0.969884	-2.16722	0.769154	1.97132		2.15e-15	1
cg27301280	0.90457	0.874364	0.902208	0.818081	0.891391	0.867016	0.684043	0.813278	0.872069	0.703406	0.865719	0.501841	0.54047		0.787573	0.137476		cg27301280	0.851034	0.631315	0.833854	0.221911	0.755169	0.577864	-0.75308	0.186976	0.614621	-0.612237	0.568433	-2.07842	-1.79744		4.44e-16	1
cg06979726	0.933189	0.944222	0.952531	0.890222	0.940861	0.935313	0.675715	0.867333	0.910577	0.783037	0.918199	0.370271	0.555413		0.821299	0.181006		cg06979726	0.618161	0.679114	0.725019	0.380782	0.660544	0.629892	-0.804303	0.254327	0.493234	-0.211383	0.535346	-2.49179	-1.46894		3.76e-16	1
cg00735599	0.922881	0.929078	0.620901	0.604935	0.486172	0.829356	0.109156	0.603158	0.831432	0.562495	0.912591	0.567607	0.431151		0.646994	0.236825		cg00735599	1.16494	1.19111	-0.110176	-0.177591	-0.67907	0.770031	-2.27103	-0.185096	0.778797	-0.356799	1.12149	-0.33521	-0.911397		1.02e-16	1
cg18855080	0.624012	0.910063	0.804179	0.458969	0.596824	0.917383	0.0790139	0.521041	0.607106	0.190381	0.634111	0.375657	0.236201		0.534995	0.263541		cg18855080	0.33777	1.42319	1.02141	-0.288481	0.234606	1.45096	-1.73021	-0.0529493	0.27362	-1.30763	0.376093	-0.604607	-1.13377		-1.37e-16	1
cg16966243	0.955963	0.927307	0.930671	0.868787	0.880738	0.924619	0.183188	0.658768	0.938519	0.179688	0.53043	0.558399	0.187651		0.671133	0.313434		cg16966243	0.908741	0.817315	0.828047	0.630608	0.668738	0.808739	-1.55677	-0.0394489	0.853088	-1.56794	-0.448908	-0.359673	-1.54253		0	1
cg21021110	0.932975	0.944279	0.899152	0.926273	0.932471	0.927556	0.697719	0.912428	0.912326	0.756537	0.872315	0.827736	0.650494		0.860943	0.0982215		cg21021110	0.73336	0.848451	0.389009	0.665124	0.728226	0.678194	-1.6618	0.52417	0.523137	-1.06296	0.115779	-0.338089	-2.1426		1.64e-15	1
cg02956255	0.475412	0.273633	0.219691	0.262341	0.163241	0.219254	0.133119	0.308257	0.335424	0.136486	0.248928	0.151304	0.240033		0.243625	0.0946322		cg02956255	2.44935	0.3171	-0.252913	0.197783	-0.849435	-0.257535	-1.16774	0.682981	0.970059	-1.13216	0.0560365	-0.975576	-0.0379526		-1.6e-16	1
cg03282889	0.923428	0.903881	0.900427	0.692515	0.93211	0.934814	0.261229	0.76522	0.869611	0.153845	0.908697	0.465907	0.24855		0.689249	0.297939		cg03282889	0.785997	0.720389	0.708798	0.0109613	0.815136	0.824214	-1.4366	0.254989	0.605365	-1.79702	0.736555	-0.749621	-1.47916		3.76e-16	1
cg09537533	0.94503	0.935091	0.932537	0.908363	0.921325	0.911282	0.534722	0.508594	0.910206	0.271897	0.866346	0.193967	0.170064		0.693032	0.31115		cg09537533	0.809889	0.777946	0.769738	0.692048	0.733704	0.701427	-0.50879	-0.592763	0.69797	-1.35348	0.557009	-1.60394	-1.68076		2.05e-16	1
cg23283236	0.0642513	0.0841706	0.0689881	0.0830675	0.0563089	0.0577715	0.0444969	0.0722377	0.0868581	0.0521544	0.0534944	0.0401228	0.0324741		0.0612613	0.0172752		cg23283236	0.17308	1.32614	0.447278	1.26228	-0.286671	-0.202008	-0.970425	0.635387	1.48171	-0.527161	-0.449594	-1.22363	-1.66638		2.39e-16	1
cg06069206	0.936089	0.951494	0.954467	0.947288	0.935425	0.939634	0.927255	0.914094	0.957086	0.834682	0.938525	0.852655	0.85968		0.919106	0.0418881		cg06069206	0.405451	0.77321	0.844179	0.672799	0.389585	0.490077	0.194555	-0.119636	0.906696	-2.01546	0.463598	-1.58639	-1.41867		-3.28e-15	1
cg03282543	0.909985	0.909823	0.924602	0.877635	0.873156	0.907672	0.52649	0.883024	0.940156	0.862888	0.842499	0.677018	0.769166		0.838778	0.117717		cg03282543	0.604896	0.603522	0.72907	0.330085	0.292038	0.58525	-2.65287	0.375869	0.861202	0.204811	0.031613	-1.37414	-0.591349		6.66e-16	1
cg06097580	0.928316	0.927441	0.940777	0.925464	0.965812	0.935373	0.952999	0.938579	0.927344	0.961317	0.947503	0.965019	0.937835		0.942598	0.0146588		cg06097580	-0.97431	-1.03399	-0.124274	-1.1689	1.58363	-0.492915	0.709492	-0.274178	-1.04062	1.27693	0.334569	1.52952	-0.324962		2.33e-15	1
cg22143395	0.946813	0.927684	0.939248	0.929368	0.940829	0.932227	0.905629	0.942707	0.934391	0.838414	0.932614	0.771149	0.823796		0.90499	0.0563079		cg22143395	0.742748	0.403034	0.608404	0.432949	0.636483	0.483709	0.0113534	0.669838	0.522156	-1.18235	0.490581	-2.37695	-1.44196		-1.37e-15	1
cg18334977	0.936092	0.937265	0.932056	0.917204	0.936729	0.917916	0.789794	0.883304	0.882363	0.453497	0.928307	0.258082	0.657813		0.80234	0.217047		cg18334977	0.616232	0.621639	0.59764	0.529213	0.619171	0.532493	-0.057804	0.373024	0.36869	-1.60722	0.580367	-2.50756	-0.665882		-1.79e-16	1
cg22792461	0.435931	0.409829	0.412358	0.239774	0.458411	0.499396	0.556355	0.314849	0.333573	0.796504	0.357918	0.566241	0.558798		0.456918	0.143276		cg22792461	-0.14648	-0.328658	-0.311005	-1.51556	0.0104156	0.296473	0.694021	-0.991571	-0.860889	2.37015	-0.690976	0.763018	0.711071		2.99e-16	1
cg07467199	0.923504	0.954742	0.956786	0.888951	0.83324	0.942724	0.457801	0.940197	0.939167	0.879	0.912111	0.883716	0.855009		0.874381	0.131089		cg07467199	0.37473	0.613028	0.628619	0.111149	-0.313834	0.521352	-3.17784	0.502074	0.494217	0.0352369	0.287824	0.0712114	-0.147772		-1.67e-15	1
cg03096732	0.727989	0.5564	0.397475	0.35769	0.363975	0.615171	0.181475	0.527553	0.523534	0.353212	0.682625	0.22077	0.423869		0.456288	0.166905		cg03096732	1.62789	0.599816	-0.352371	-0.590743	-0.553087	0.951942	-1.64653	0.426983	0.402903	-0.617572	1.35609	-1.41109	-0.194233		-1.99e-16	1
cg17226042	0.605841	0.923683	0.873311	0.938404	0.906116	0.936836	0.469659	0.916226	0.950822	0.363849	0.818433	0.169947	0.550967		0.72493	0.262866		cg17226042	-0.453042	0.7561	0.564472	0.812101	0.689272	0.806136	-0.971107	0.72773	0.859341	-1.37363	0.355705	-2.11128	-0.661794		3.84e-16	1
cg04275362	0.943063	0.957309	0.956204	0.958388	0.955215	0.952389	0.882901	0.960814	0.965869	0.906891	0.958727	0.938559	0.920472		0.942831	0.0248049		cg04275362	0.00934114	0.583668	0.539149	0.627176	0.499244	0.385326	-2.41603	0.724971	0.928794	-1.44888	0.640836	-0.172216	-0.901387		-2.05e-15	1
cg10923036	0.854832	0.9029	0.86487	0.737433	0.468633	0.815221	0.0886695	0.925437	0.345855	0.658023	0.548809	0.334729	0.0762441		0.586281	0.301316		cg10923036	0.89126	1.05079	0.924573	0.501639	-0.390449	0.759798	-1.65146	1.12558	-0.797921	0.238094	-0.124362	-0.834845	-1.6927		0	1
cg01719832	0.949138	0.933982	0.67246	0.705496	0.6189	0.941554	0.129875	0.697079	0.953531	0.484291	0.932493	0.712862	0.623644		0.719639	0.236894		cg01719832	0.968783	0.904807	-0.199154	-0.0597017	-0.425249	0.936769	-2.48957	-0.0952322	0.987328	-0.993474	0.898518	-0.0286058	-0.405221		-3.71e-16	1
cg06442865	0.976851	0.986208	0.973879	0.958528	0.974976	0.987818	0.948068	0.970439	0.982167	0.585153	0.980817	0.899513	0.889319		0.931826	0.108852		cg06442865	0.413634	0.499594	0.386333	0.24531	0.39641	0.514391	0.149215	0.35473	0.462471	-3.1848	0.450075	-0.296855	-0.390503		4.36e-16	1
cg00988577	0.9284	0.567594	0.881335	0.83799	0.660736	0.868949	0.214286	0.793047	0.901647	0.646363	0.626541	0.590382	0.143367		0.666203	0.250371		cg00988577	1.04723	-0.393852	0.859257	0.686133	-0.0218351	0.809784	-1.80499	0.506627	0.940383	-0.0792405	-0.158414	-0.302835	-2.08825		-6.49e-16	1
cg16336436	0.831016	0.83617	0.385293	0.862396	0.529615	0.494564	0.155259	0.745256	0.859741	0.567572	0.589529	0.183101	0.237642		0.559781	0.260091		cg16336436	1.04285	1.06266	-0.670875	1.1635	-0.115982	-0.250748	-1.55531	0.713117	1.15329	0.029955	0.114375	-1.44826	-1.23856		3.93e-16	1
cg11036640	0.875624	0.469062	0.937121	0.877156	0.155707	0.929337	0.0916575	0.161713	0.942844	0.14945	0.123319	0.107884	0.0888546		0.454595	0.389048		cg11036640	1.0822	0.0371866	1.24028	1.08614	-0.768254	1.22027	-0.932885	-0.752816	1.25498	-0.784336	-0.851502	-0.891177	-0.940089		6.83e-17	1
cg02551130	0.957455	0.938072	0.9417	0.960675	0.978547	0.964671	0.960646	0.955664	0.935806	0.967074	0.939641	0.991323	0.978246		0.959194	0.0172317		cg02551130	-0.100911	-1.22577	-1.0152	0.08595	1.1231	0.31784	0.0842628	-0.204838	-1.35727	0.457335	-1.13469	1.86455	1.10565		6.93e-15	1
cg15879316	0.0612175	0.0621366	0.0680644	0.0885154	0.123256	0.0578647	0.0565296	0.0912211	0.0767528	0.329071	0.0668634	0.29029	0.307751		0.129195	0.104393		cg15879316	-0.651168	-0.642364	-0.58558	-0.389676	-0.0568923	-0.683285	-0.696074	-0.363758	-0.502353	1.91465	-0.597084	1.54316	1.71042		0	1
cg13554667	0.14218	0.118614	0.180944	0.12037	0.236862	0.108932	0.192233	0.181824	0.141023	0.216523	0.129091	0.193853	0.18503		0.165191	0.0408279		cg13554667	-0.563602	-1.1408	0.385853	-1.09779	1.75544	-1.37794	0.662355	0.407403	-0.591954	1.25727	-0.884199	0.702027	0.485934		9.82e-17	1
cg16678522	0.485459	0.169091	0.566507	0.294063	0.156935	0.197083	0.079125	0.432387	0.320525	0.0462049	0.160461	0.205127	0.0877001		0.246205	0.163483		cg16678522	1.46348	-0.471693	1.95924	0.292737	-0.546053	-0.300474	-1.022	1.13884	0.454601	-1.22337	-0.524481	-0.25127	-0.96955		0	1
cg02390947	0.953918	0.931407	0.888168	0.934314	0.939914	0.926753	0.644228	0.924768	0.905234	0.334516	0.91444	0.791383	0.706225		0.830405	0.177938		cg02390947	0.694133	0.567622	0.324626	0.583961	0.615434	0.54147	-1.04631	0.530312	0.420532	-2.78687	0.472271	-0.2193	-0.697888		-7.34e-16	1
cg02582912	0.95965	0.953459	0.964279	0.917293	0.955961	0.954187	0.765184	0.88167	0.957672	0.805394	0.957933	0.620549	0.843609		0.887449	0.104197		cg02582912	0.692928	0.633509	0.737354	0.286416	0.65752	0.640501	-1.17341	-0.0554637	0.673945	-0.787504	0.676449	-2.5615	-0.420747		1.62e-15	1
cg01932308	0.942035	0.914752	0.390128	0.840689	0.393644	0.609825	0.465475	0.755392	0.863466	0.339985	0.482499	0.102069	0.354264		0.573402	0.266601		cg01932308	1.38272	1.28038	-0.687445	1.00257	-0.67426	0.136622	-0.404827	0.682631	1.08801	-0.875531	-0.34097	-1.76794	-0.821969		2.31e-16	1
cg22413209	0.919175	0.92662	0.943961	0.870876	0.940996	0.926902	0.726122	0.93153	0.916173	0.817367	0.929276	0.763366	0.717153		0.871501	0.0851371		cg22413209	0.559966	0.64741	0.851094	-0.00734734	0.816267	0.650729	-1.70759	0.705088	0.524698	-0.635844	0.67861	-1.27014	-1.81294		-9.22e-16	1
cg10141319	0.0756197	0.0631293	0.0842515	0.0738161	0.116138	0.0640914	0.448259	0.0992766	0.0833734	0.128525	0.0871516	0.43781	0.115711		0.144396	0.134076		cg10141319	-0.512968	-0.606128	-0.448588	-0.52642	-0.210761	-0.598952	2.26635	-0.336524	-0.455138	-0.118375	-0.426958	2.18841	-0.21395		-5.55e-17	1
cg10399850	0.929072	0.913539	0.916056	0.93091	0.855403	0.864073	0.549384	0.914838	0.940472	0.919064	0.907527	0.33685	0.198319		0.782731	0.251901		cg10399850	0.580946	0.519282	0.529273	0.58824	0.288494	0.322913	-0.926346	0.52444	0.626202	0.541213	0.495415	-1.77006	-2.32001		0	1
cg12996100	0.89455	0.917746	0.692701	0.669851	0.776622	0.866778	0.12917	0.878649	0.909095	0.465177	0.714156	0.603002	0.468849		0.691257	0.230684		cg12996100	0.881261	0.981813	0.00625596	-0.0927964	0.37005	0.76087	-2.43661	0.812331	0.944313	-0.980042	0.0992616	-0.382582	-0.964127		0	1
ch.1.3577855R	0.11624	0.118524	0.148318	0.13257	0.110142	0.102973	0.0829196	0.136522	0.136516	0.0840061	0.114905	0.0633997	0.0902731		0.110562	0.0250581		ch.1.3577855R	0.226602	0.317742	1.50673	0.878253	-0.0167694	-0.302848	-1.10314	1.03599	1.03573	-1.05979	0.173317	-1.88213	-0.809687		0	1
cg01266390	0.941546	0.94395	0.905223	0.361011	0.799696	0.891472	0.0555142	0.654671	0.813565	0.0732263	0.558121	0.305007	0.175443		0.575265	0.340795		cg01266390	1.07479	1.08184	0.968201	-0.628691	0.658552	0.927853	-1.52511	0.233003	0.699247	-1.47314	-0.0503066	-0.793024	-1.17321		0	1
cg05200628	0.945734	0.939192	0.95468	0.925958	0.876414	0.951427	0.556163	0.592659	0.939464	0.62286	0.897927	0.677216	0.12137		0.769313	0.247557		cg05200628	0.712651	0.686224	0.748787	0.632767	0.432633	0.735648	-0.861014	-0.713587	0.687324	-0.591592	0.519535	-0.372022	-2.61735		-7.86e-16	1
cg21541083	0.947589	0.889455	0.858961	0.933104	0.933219	0.953016	0.0542053	0.941372	0.958433	0.127177	0.941257	0.403011	0.850764		0.753197	0.328859		cg21541083	0.591108	0.414336	0.321608	0.547064	0.547412	0.607612	-2.12551	0.572205	0.624085	-1.90361	0.571854	-1.06485	0.296683		8.11e-17	1
cg02772379	0.957052	0.950004	0.960118	0.888312	0.957654	0.931727	0.808882	0.891084	0.967455	0.730298	0.94848	0.604604	0.565023		0.858515	0.139944		cg02772379	0.704115	0.653756	0.726027	0.21292	0.708416	0.523152	-0.354663	0.232728	0.778454	-0.916201	0.642867	-1.81437	-2.0972		-1.43e-15	1
cg11250576	0.707526	0.217587	0.928399	0.543638	0.944649	0.738916	0.855081	0.340096	0.448434	0.963679	0.901991	0.966542	0.936449		0.73023	0.260293		cg11250576	-0.0872237	-1.96948	0.761331	-0.716854	0.823762	0.0333723	0.479655	-1.49883	-1.08261	0.896873	0.659876	0.907873	0.792258		0	1
cg20696214	0.940887	0.955723	0.959133	0.954561	0.916984	0.955399	0.931939	0.955593	0.949206	0.939726	0.955031	0.943072	0.932029		0.945329	0.0126344		cg20696214	-0.351632	0.822613	1.09258	0.730653	-2.24348	0.796972	-1.05983	0.812326	0.306839	-0.443499	0.767866	-0.178704	-1.0527		1.01e-14	1
cg25051134	0.947139	0.921577	0.903921	0.9337	0.686508	0.920484	0.860593	0.884542	0.931098	0.716364	0.905036	0.931544	0.724924		0.866725	0.0929142		cg25051134	0.865462	0.590345	0.40032	0.720826	-1.93961	0.578581	-0.066003	0.191758	0.692816	-1.61828	0.412318	0.697621	-1.52615		-1.01e-15	1
cg01274524	0.528965	0.96406	0.726696	0.169785	0.931133	0.639056	0.81633	0.512712	0.387119	0.963096	0.547062	0.957593	0.951096		0.699593	0.259241		cg01274524	-0.658181	1.02016	0.104548	-2.04368	0.893146	-0.233513	0.450305	-0.720875	-1.20534	1.01644	-0.588372	0.995214	0.970152		7.69e-17	1
cg12119313	0.0273007	0.0358269	0.031928	0.0246044	0.050037	0.0293381	0.0412035	0.0315022	0.0334769	0.042619	0.0387513	0.0465757	0.0448447		0.0367699	0.00791091		cg12119313	-1.19698	-0.119194	-0.612046	-1.53781	1.67707	-0.939435	0.560444	-0.665881	-0.416261	0.73937	0.250464	1.23953	1.02072		1.71e-16	1
cg15725989	0.921073	0.911198	0.921542	0.882514	0.920511	0.928813	0.464085	0.841128	0.906725	0.783691	0.838162	0.583517	0.472496		0.798112	0.173551		cg15725989	0.7085	0.651603	0.7112	0.486324	0.705259	0.753096	-1.92466	0.247859	0.625827	-0.0830908	0.23077	-1.23649	-1.8762		3.93e-16	1
cg17843891	0.955782	0.950715	0.949073	0.946408	0.88291	0.941068	0.91009	0.923077	0.931818	0.859727	0.900993	0.91768	0.734667		0.908001	0.0593782		cg17843891	0.804699	0.719367	0.691705	0.646831	-0.422556	0.556891	0.0351843	0.253901	0.401115	-0.812988	-0.118021	0.163014	-2.91914		-5.81e-16	1
cg01993799	0.0386288	0.0503926	0.0361504	0.0479473	0.0647459	0.0467371	0.0642912	0.0662566	0.0310496	0.0757339	0.0398128	0.0779741	0.0630369		0.0540582	0.0155071		cg01993799	-0.994998	-0.236389	-1.15482	-0.394074	0.689213	-0.472114	0.65989	0.78663	-1.48375	1.39779	-0.918642	1.54226	0.579004		2.73e-16	1
cg12303981	0.13618	0.582305	0.31699	0.587925	0.950339	0.596447	0.704556	0.942521	0.542302	0.951117	0.555576	0.927653	0.953576		0.672884	0.264353		cg12303981	-2.03026	-0.342642	-1.34628	-0.321382	1.04957	-0.289148	0.119812	1.01999	-0.493969	1.05251	-0.443756	0.963748	1.06181		-4.95e-16	1
cg25880954	0.940822	0.947262	0.962804	0.947273	0.466546	0.946974	0.582255	0.943343	0.952906	0.610032	0.95139	0.939686	0.945422		0.856671	0.176012		cg25880954	0.478103	0.514691	0.602992	0.514753	-2.21647	0.513054	-1.55908	0.492426	0.546758	-1.40126	0.538142	0.47165	0.504238		-1.96e-16	1
cg25561576	0.858258	0.916256	0.929071	0.93929	0.696854	0.492061	0.653344	0.953582	0.905559	0.0843285	0.767185	0.326853	0.647975		0.705432	0.267497		cg25561576	0.571319	0.788134	0.836043	0.874246	-0.0320664	-0.797657	-0.194726	0.927673	0.748146	-2.32191	0.230855	-1.41526	-0.214793		-7.47e-17	1
ch.16.62634859F	0.139828	0.123032	0.181818	0.177722	0.1191	0.1198	0.0953024	0.15358	0.145699	0.0729829	0.124899	0.0895624	0.107011		0.126949	0.0324763		ch.16.62634859F	0.396557	-0.120609	1.68951	1.56339	-0.241671	-0.220136	-0.974453	0.820003	0.577342	-1.66171	-0.0631145	-1.15119	-0.613922		0	1
cg23273843	0.475572	0.843717	0.489193	0.20007	0.193359	0.387925	0.07661	0.34051	0.628571	0.14446	0.208051	0.210928	0.0734596		0.328648	0.229505		cg23273843	0.640175	2.24426	0.699526	-0.560242	-0.589479	0.258279	-1.09818	0.0516848	1.30682	-0.802544	-0.525464	-0.51293	-1.11191		0	1
cg03390717	0.93832	0.954172	0.958641	0.692445	0.939684	0.945874	0.587729	0.875851	0.946989	0.662263	0.930904	0.307184	0.381315		0.778567	0.231147		cg03390717	0.691133	0.759714	0.779045	-0.372587	0.697035	0.723813	-0.825616	0.420876	0.728636	-0.50316	0.659048	-2.03932	-1.71861		2.22e-16	1
cg03882270	0.928682	0.943659	0.946816	0.926356	0.959656	0.925242	0.655303	0.948469	0.937421	0.85039	0.941005	0.627968	0.718553		0.869963	0.119991		cg03882270	0.48936	0.614174	0.640486	0.469973	0.747493	0.46069	-1.78896	0.654261	0.562191	-0.163118	0.59206	-2.01677	-1.26184		5.47e-16	1
cg21501163	0.958991	0.958813	0.945169	0.939027	0.968958	0.942742	0.962977	0.955805	0.934269	0.955558	0.94035	0.977314	0.970752		0.954671	0.0134815		cg21501163	0.320428	0.307231	-0.704831	-1.16044	1.05975	-0.884843	0.616074	0.0840981	-1.51337	0.0658133	-1.0623	1.67957	1.19282		1.64e-14	1
cg19246110	0.945044	0.938809	0.9627	0.958224	0.091167	0.622558	0.482275	0.693	0.574736	0.553132	0.883908	0.0799806	0.761822		0.657489	0.304512		cg19246110	0.944315	0.923839	1.00229	0.987597	-1.85977	-0.114712	-0.575391	0.116616	-0.271757	-0.342701	0.743547	-1.8965	0.342624		-1.96e-16	1
cg22585269	0.13277	0.181095	0.165529	0.157845	0.158285	0.163351	0.0774258	0.166581	0.168675	0.110711	0.151635	0.096463	0.104038		0.141108	0.0331677		cg22585269	-0.251401	1.2056	0.73629	0.504618	0.517879	0.670636	-1.92001	0.767996	0.831132	-0.916452	0.317397	-1.34604	-1.11766		-2.9e-16	1
cg07793724	0.941708	0.93681	0.928125	0.842882	0.885106	0.902295	0.79025	0.887442	0.937823	0.757984	0.875574	0.833834	0.832063		0.873223	0.0587691		cg07793724	1.16532	1.08199	0.934201	-0.516267	0.202199	0.494684	-1.41185	0.241944	1.09922	-1.96087	0.0400016	-0.67023	-0.700356		2.47e-15	1
cg22238923	0.145579	0.126065	0.10918	0.163733	0.530706	0.270176	0.12259	0.137458	0.125853	0.65642	0.165869	0.47429	0.302434		0.256181	0.182999		cg22238923	-0.604387	-0.71102	-0.803286	-0.505184	1.50014	0.0764789	-0.73001	-0.648764	-0.712177	2.18711	-0.49351	1.19186	0.25275		7.69e-17	1
cg09131332	0.912546	0.909277	0.877251	0.0917608	0.243127	0.931133	0.0621539	0.76652	0.360405	0.0715766	0.634247	0.189628	0.276268		0.486607	0.35665		cg09131332	1.19428	1.18511	1.09531	-1.1071	-0.682688	1.24639	-1.19011	0.784839	-0.353855	-1.16369	0.413963	-0.832689	-0.589763		0	1
cg08895013	0.91962	0.919369	0.769161	0.884742	0.9413	0.911826	0.142828	0.817583	0.947046	0.611654	0.878191	0.247664	0.18048		0.705497	0.30786		cg08895013	0.69552	0.694705	0.206793	0.582228	0.765942	0.670201	-1.82768	0.36408	0.784604	-0.304823	0.560949	-1.48715	-1.70537		3.25e-16	1
cg24740632	0.881298	0.909853	0.888958	0.897973	0.850765	0.917674	0.809588	0.897183	0.884192	0.86136	0.935523	0.8786	0.843323		0.881253	0.0336625		cg24740632	0.00132962	0.84962	0.228892	0.496683	-0.905696	1.08194	-2.12894	0.473214	0.0873165	-0.590958	1.6122	-0.0788205	-1.12678		-7.52e-16	1
cg07465602	0.935705	0.790812	0.949196	0.896577	0.939284	0.926946	0.51323	0.946381	0.956128	0.741565	0.905074	0.556027	0.672391		0.825332	0.15694		cg07465602	0.70328	-0.219959	0.789245	0.453962	0.726084	0.647471	-1.98867	0.771308	0.833413	-0.533752	0.508106	-1.71597	-0.974516		-2.9e-16	1
cg11580828	0.0352653	0.0418358	0.0431972	0.0327085	0.0189094	0.0414122	0.0305514	0.0321835	0.0386145	0.0184601	0.0342074	0.023426	0.0317968		0.0325052	0.0081525		cg11580828	0.338551	1.1445	1.3115	0.0249376	-1.66769	1.09254	-0.239659	-0.0394656	0.749369	-1.7228	0.208791	-1.11368	-0.0868973		3.12e-16	1
cg22643918	0.852199	0.734782	0.531782	0.371429	0.180018	0.803488	0.401437	0.913996	0.797935	0.642972	0.846847	0.263052	0.40052		0.59542	0.249916		cg22643918	1.02746	0.557637	-0.254638	-0.896267	-1.66217	0.832554	-0.776194	1.27474	0.810336	0.190272	1.00605	-1.32992	-0.779863		1.62e-16	1
cg16674433	0.67676	0.833239	0.835718	0.517925	0.557125	0.681863	0.251576	0.840465	0.578654	0.285514	0.583417	0.584585	0.385711		0.585581	0.194388		cg16674433	0.469058	1.27404	1.28679	-0.348046	-0.146389	0.495311	-1.71824	1.31121	-0.0356325	-1.54365	-0.0111309	-0.00512537	-1.0282		4.61e-16	1
cg25030888	0.913459	0.870977	0.789003	0.456987	0.539221	0.932398	0.241366	0.703765	0.598767	0.384998	0.738633	0.631417	0.153749		0.611903	0.249192		cg25030888	1.21014	1.03965	0.710698	-0.621673	-0.291671	1.28614	-1.48695	0.368641	-0.0527146	-0.910564	0.508564	0.0783092	-1.83856		5.12e-16	1
cg04932149	0.076026	0.111139	0.124213	0.0940925	0.561038	0.0867302	0.629807	0.100727	0.108639	0.545489	0.0669127	0.110561	0.103031		0.209108	0.212081		cg04932149	-0.627507	-0.461941	-0.400296	-0.54232	1.65942	-0.577035	1.98367	-0.511037	-0.47373	1.5861	-0.670478	-0.464668	-0.500174		0	1
cg27106950	0.93274	0.684697	0.94582	0.820903	0.701403	0.65283	0.373378	0.877211	0.910595	0.420719	0.58287	0.611804	0.343964		0.681457	0.211325		cg27106950	1.18909	0.0153328	1.25098	0.65987	0.0943868	-0.135462	-1.45785	0.926322	1.08429	-1.23382	-0.466515	-0.329598	-1.59703		1.71e-16	1
cg10658438	0.930664	0.938948	0.944862	0.937758	0.924088	0.927968	0.486118	0.920449	0.919303	0.911357	0.906482	0.689167	0.582528		0.847669	0.15523		cg10658438	0.534659	0.588027	0.626128	0.580361	0.492301	0.517294	-2.32913	0.468857	0.461474	0.410281	0.378879	-1.02108	-1.70805		1.81e-15	1
cg11547104	0.952669	0.879547	0.96001	0.635365	0.918174	0.96087	0.475466	0.955958	0.972755	0.707827	0.919906	0.626971	0.268626		0.787242	0.226335		cg11547104	0.730893	0.407826	0.763329	-0.671027	0.578488	0.767129	-1.37749	0.745425	0.819637	-0.350872	0.586141	-0.708112	-2.29136		-6.49e-16	1
cg17315454	0.854482	0.845767	0.674375	0.274405	0.695298	0.628437	0.0443563	0.460548	0.758448	0.0810099	0.299175	0.0857164	0.0650555		0.443621	0.315235		cg17315454	1.30335	1.2757	0.732004	-0.536792	0.798378	0.58628	-1.26656	0.0536976	0.998703	-1.15029	-0.458216	-1.13536	-1.2009		-3.07e-16	1
cg19010139	0.663721	0.880237	0.710668	0.41693	0.17171	0.476569	0.295769	0.234554	0.511343	0.202622	0.745206	0.211374	0.32048		0.449322	0.236994		cg19010139	0.90466	1.81825	1.10276	-0.136678	-1.17139	0.114971	-0.647917	-0.906217	0.261698	-1.04095	1.24849	-1.00402	-0.543651		-7.69e-17	1
cg12368694	0.926777	0.854043	0.860008	0.772162	0.831085	0.802649	0.364957	0.897561	0.813439	0.726389	0.748552	0.397118	0.141701		0.702803	0.242251		cg12368694	0.924553	0.62431	0.648932	0.286311	0.529542	0.412158	-1.39461	0.803951	0.456701	0.0973613	0.188847	-1.26185	-2.3162		0	1
cg25556225	0.814099	0.923776	0.90187	0.938165	0.927934	0.934517	0.570076	0.684127	0.844576	0.298729	0.8954	0.255205	0.22428		0.708673	0.278078		cg25556225	0.379123	0.773534	0.694758	0.825277	0.788487	0.812158	-0.498411	-0.0882712	0.488721	-1.47421	0.67149	-1.63072	-1.74193		5.29e-16	1
cg02026801	0.127068	0.119633	0.150321	0.695092	0.923115	0.191378	0.577447	0.121837	0.326475	0.929101	0.133515	0.616536	0.262025		0.397965	0.309676		cg02026801	-0.874776	-0.898784	-0.799687	0.959479	1.69581	-0.667107	0.579579	-0.891667	-0.230854	1.71514	-0.853955	0.705806	-0.438975		0	1
cg14349956	0.96408	0.934837	0.928718	0.90563	0.956157	0.947407	0.763689	0.93924	0.932521	0.812453	0.942063	0.816379	0.692535		0.887362	0.0866732		cg14349956	0.885133	0.547741	0.477147	0.210764	0.793731	0.692772	-1.42689	0.598545	0.521021	-0.864267	0.631119	-0.81898	-2.24783		6.15e-16	1
cg06567195	0.925624	0.950651	0.934762	0.939996	0.96572	0.957725	0.953337	0.938015	0.919874	0.977526	0.907791	0.957721	0.959641		0.94526	0.0197819		cg06567195	-0.992642	0.272505	-0.5307	-0.266112	1.03429	0.630104	0.408302	-0.366269	-1.2833	1.63108	-1.89413	0.629903	0.726981		3.88e-15	1
cg20003329	0.881073	0.818196	0.873998	0.875069	0.922851	0.908497	0.925933	0.910533	0.915516	0.915486	0.871677	0.953806	0.940281		0.900994	0.0359549		cg20003329	-0.554036	-2.30281	-0.750815	-0.721027	0.607919	0.208682	0.693625	0.265324	0.403914	0.40307	-0.815366	1.46884	1.09268		-1.96e-15	1
cg03102788	0.910953	0.861885	0.945225	0.484185	0.764894	0.918017	0.32968	0.781903	0.831886	0.3848	0.489032	0.247219	0.199475		0.626858	0.276925		cg03102788	1.02589	0.848703	1.14965	-0.515205	0.49846	1.0514	-1.07314	0.55988	0.740373	-0.874093	-0.497703	-1.37091	-1.54332		0	1
cg00758217	0.969442	0.975576	0.976758	0.969897	0.983171	0.9719	0.989173	0.959558	0.975651	0.987422	0.980377	0.973679	0.98757		0.976936	0.00851812		cg00758217	-0.879836	-0.159758	-0.0208973	-0.826379	0.731922	-0.591274	1.43651	-2.04018	-0.15095	1.23094	0.403937	-0.382407	1.24837		1.98e-15	1
cg01223697	0.925155	0.92672	0.943449	0.931979	0.928953	0.940421	0.877056	0.921261	0.946111	0.879306	0.92256	0.88675	0.763351		0.907159	0.04912		cg01223697	0.366359	0.398212	0.738786	0.50528	0.443691	0.677154	-0.612854	0.287077	0.792998	-0.56705	0.313531	-0.415495	-2.92769		-2.8e-15	1
cg04510807	0.987128	0.985314	0.990641	0.984978	0.991555	0.98479	0.991233	0.981308	0.98278	0.989758	0.979424	0.995773	0.98935		0.987233	0.00466138		cg04510807	-0.022559	-0.411754	0.73106	-0.483921	0.927134	-0.524137	0.85809	-1.27109	-0.955329	0.541681	-1.67528	1.83199	0.454117		-3.66e-15	1
cg21752660	0.813674	0.939751	0.902091	0.818942	0.791868	0.929725	0.22379	0.776975	0.865573	0.274958	0.637243	0.786517	0.110205		0.682408	0.286158		cg21752660	0.458717	0.8993	0.767694	0.477126	0.382514	0.864266	-1.60268	0.330469	0.640081	-1.42386	-0.157835	0.363814	-1.99961		-4.78e-16	1
cg19785810	0.939784	0.965559	0.914002	0.883561	0.966591	0.957382	0.346977	0.952186	0.947561	0.621436	0.85812	0.604373	0.38217		0.795362	0.226835		cg19785810	0.636684	0.750314	0.523024	0.388824	0.754861	0.714267	-1.9767	0.691357	0.67097	-0.766749	0.276671	-0.841973	-1.82155		5.81e-16	1
cg26702212	0.893481	0.873564	0.885843	0.879504	0.817225	0.887905	0.727053	0.886345	0.900028	0.876915	0.823775	0.762438	0.804182		0.847558	0.0556425		cg26702212	0.82531	0.467375	0.688051	0.574124	-0.545142	0.725113	-2.16571	0.697073	0.942981	0.527601	-0.427438	-1.52977	-0.779563		-1.37e-16	1
cg14532497	0.920942	0.900134	0.933847	0.84972	0.48561	0.789027	0.512607	0.862656	0.923845	0.903638	0.921738	0.565435	0.801546		0.79775	0.164919		cg14532497	0.746989	0.620815	0.825238	0.315127	-1.89269	-0.0528899	-1.72899	0.393564	0.76459	0.642065	0.751816	-1.40866	0.0230196		-2.49e-16	1
cg13773631	0.919536	0.960656	0.937619	0.944657	0.948205	0.946846	0.216018	0.75758	0.928453	0.616576	0.860083	0.575167	0.358699		0.76693	0.250193		cg13773631	0.609951	0.774302	0.682227	0.710359	0.724538	0.719105	-2.20195	-0.0373713	0.64559	-0.600952	0.372322	-0.766461	-1.63166		0	1
cg11648471	0.0816842	0.234307	0.130605	0.0888494	0.667842	0.0831726	0.191465	0.143997	0.0906022	0.535076	0.100581	0.107211	0.486465		0.226297	0.200809		cg11648471	-0.720151	0.0398906	-0.476533	-0.684469	2.19883	-0.712739	-0.173456	-0.409841	-0.67574	1.53768	-0.626048	-0.593029	1.2956		0	1
cg25405984	0.970001	0.0842943	0.0930517	0.0912977	0.913569	0.101332	0.717726	0.0954763	0.559966	0.990807	0.572113	0.906346	0.946849		0.541756	0.393615		cg25405984	1.08798	-1.16221	-1.13996	-1.14441	0.944613	-1.11892	0.447061	-1.1338	0.0462636	1.14084	0.0771223	0.926263	1.02916		0	1
cg19914124	0.952785	0.825819	0.920928	0.935218	0.955304	0.954018	0.534402	0.927504	0.950842	0.75783	0.9126	0.220859	0.37139		0.786115	0.249228		cg19914124	0.668745	0.159307	0.540921	0.598258	0.678854	0.673692	-1.00997	0.567308	0.660948	-0.113491	0.507508	-2.26803	-1.66404		0	1
cg25389863	0.923955	0.949232	0.95845	0.678277	0.83032	0.868004	0.401834	0.940621	0.903136	0.611487	0.940533	0.81762	0.754308		0.813675	0.165152		cg25389863	0.667749	0.8208	0.876615	-0.819841	0.100788	0.328962	-2.49371	0.768657	0.541687	-1.22425	0.768126	0.023884	-0.359467		9.91e-16	1
cg27488680	0.79048	0.87275	0.953065	0.843356	0.908267	0.908701	0.246106	0.945039	0.93947	0.674345	0.876384	0.699399	0.368941		0.771254	0.225154		cg27488680	0.085392	0.450784	0.807498	0.320233	0.608531	0.610461	-2.3324	0.771849	0.747114	-0.430412	0.466923	-0.319136	-1.78684		-9.22e-16	1
cg24247425	0.977934	0.972869	0.982043	0.984394	0.986907	0.981471	0.994209	0.989124	0.978136	0.993768	0.985623	0.989613	0.98725		0.984872	0.00628905		cg24247425	-1.10332	-1.90866	-0.449859	-0.0760377	0.323445	-0.540843	1.48459	0.67608	-1.07107	1.41448	0.119339	0.753795	0.378058		-2.31e-14	1
cg06819296	0.961277	0.951556	0.946902	0.667769	0.885738	0.924795	0.0745907	0.786121	0.945975	0.358531	0.95856	0.175742	0.827523		0.728083	0.316484		cg06819296	0.736827	0.706113	0.691405	-0.190577	0.498145	0.621555	-2.06485	0.183384	0.688478	-1.16768	0.728241	-1.74524	0.314202		4.14e-16	1
cg02309609	0.935663	0.9283	0.812399	0.943696	0.93048	0.950965	0.422853	0.949654	0.9113	0.843888	0.908082	0.610163	0.304427		0.80399	0.217474		cg02309609	0.605466	0.57161	0.0386671	0.642403	0.581633	0.675828	-1.75257	0.669799	0.493438	0.183463	0.478639	-0.891265	-2.29712		7.17e-16	1
cg09051192	0.952262	0.947612	0.94525	0.9434	0.912034	0.946595	0.477401	0.932551	0.961506	0.824416	0.952455	0.391042	0.942178		0.856054	0.191236		cg09051192	0.503086	0.47877	0.46642	0.456744	0.29273	0.473452	-1.98003	0.400016	0.551424	-0.165441	0.504094	-2.43162	0.450355		-2.05e-16	1
cg22110896	0.945085	0.949344	0.936131	0.955778	0.935858	0.954776	0.715667	0.84746	0.950649	0.660539	0.958789	0.899611	0.810368		0.886158	0.0995054		cg22110896	0.592198	0.634997	0.50221	0.699657	0.499472	0.68959	-1.71338	-0.388901	0.648119	-2.26741	0.729923	0.135198	-0.76167		-9.57e-16	1
cg05743883	0.930637	0.938015	0.904875	0.921506	0.93116	0.938748	0.738729	0.855807	0.89685	0.788968	0.934066	0.618165	0.350834		0.826797	0.17276		cg05743883	0.601066	0.64377	0.451945	0.54821	0.60409	0.648015	-0.509771	0.167921	0.405492	-0.218964	0.620914	-1.20764	-2.75505		3.42e-16	1
cg15259920	0.646054	0.836665	0.845024	0.890771	0.852525	0.897244	0.434528	0.886567	0.848708	0.590812	0.867678	0.292543	0.676737		0.735835	0.195467		cg15259920	-0.459319	0.515844	0.558608	0.792648	0.596982	0.825762	-1.54148	0.771139	0.577456	-0.741936	0.674505	-2.26787	-0.302344		-8.88e-16	1
cg09936845	0.977822	0.968579	0.976941	0.914674	0.973687	0.980079	0.760634	0.964106	0.986413	0.887943	0.964272	0.904802	0.809051		0.928385	0.0717831		cg09936845	0.688697	0.559938	0.676431	-0.191	0.6311	0.720146	-2.33692	0.497632	0.808378	-0.563393	0.499941	-0.328529	-1.66242		-6.32e-16	1
cg06584503	0.112702	0.140467	0.169675	0.384015	0.494247	0.0855137	0.357992	0.0989837	0.218186	0.62042	0.611226	0.663405	0.561815		0.347588	0.221637		cg06584503	-1.05978	-0.934508	-0.802721	0.164354	0.661709	-1.18245	0.0469408	-1.12167	-0.583849	1.23098	1.1895	1.42493	0.966565		9.39e-17	1
cg07081739	0.691571	0.693921	0.467278	0.156683	0.206041	0.511526	0.106588	0.139462	0.438697	0.0835091	0.36855	0.141657	0.126598		0.317852	0.222781		cg07081739	1.67751	1.68806	0.670727	-0.72344	-0.50189	0.869345	-0.948306	-0.800743	0.542438	-1.0519	0.227567	-0.790889	-0.858486		4.7e-16	1
cg26252077	0.361022	0.935914	0.312404	0.453801	0.363602	0.923969	0.0742984	0.815828	0.332508	0.0961805	0.635039	0.243405	0.0931646		0.433933	0.304132		cg26252077	-0.239737	1.65053	-0.399595	0.0653241	-0.231254	1.61126	-1.18249	1.25569	-0.333491	-1.11055	0.661243	-0.626463	-1.12046		0	1
cg20996561	0.962091	0.944097	0.96285	0.954934	0.936387	0.935373	0.863978	0.946765	0.952585	0.939231	0.936175	0.898612	0.800634		0.92567	0.0463227		cg20996561	0.786239	0.397785	0.802619	0.631747	0.231355	0.209456	-1.3318	0.45539	0.581038	0.292754	0.226774	-0.584117	-2.69924		9.22e-16	1
cg14087341	0.93249	0.951082	0.935901	0.930062	0.92624	0.928611	0.846749	0.923546	0.93727	0.842389	0.920321	0.91742	0.874746		0.912833	0.0349715		cg14087341	0.562083	1.09371	0.65964	0.492662	0.383385	0.451167	-1.88965	0.306352	0.698761	-2.01431	0.214112	0.131171	-1.08909		4.18e-15	1
cg06935979	0.884936	0.944519	0.442275	0.21323	0.944671	0.118843	0.946584	0.152693	0.7815	0.944122	0.42185	0.939024	0.932884		0.666702	0.341061		cg06935979	0.639866	0.814566	-0.658026	-1.32959	0.81501	-1.60634	0.820619	-1.50709	0.33659	0.8134	-0.717913	0.798455	0.78045		-8.54e-17	1
cg07474672	0.957971	0.954941	0.959496	0.953174	0.929276	0.955551	0.891099	0.912753	0.954367	0.825166	0.937509	0.932311	0.678225		0.910911	0.0793593		cg07474672	0.593	0.554822	0.612221	0.532557	0.231418	0.562515	-0.24965	0.0232124	0.547589	-1.08047	0.335166	0.269667	-2.93205		-1.78e-15	1
cg10999157	0.24338	0.135311	0.215811	0.387777	0.486358	0.402853	0.297738	0.165521	0.298591	0.46659	0.157588	0.653145	0.480068		0.337749	0.156835		cg10999157	-0.601707	-1.29077	-0.77749	0.318989	0.947555	0.415113	-0.255112	-1.09815	-0.249674	0.821511	-1.14873	2.01101	0.907447		2.9e-16	1
cg01684429	0.948993	0.95388	0.951007	0.935835	0.92642	0.954561	0.758387	0.939585	0.955979	0.940727	0.933674	0.840813	0.896458		0.918178	0.0574685		cg01684429	0.536195	0.621238	0.571245	0.307245	0.143406	0.633086	-2.78051	0.372493	0.657765	0.392369	0.269644	-1.34623	-0.377949		-2.38e-15	1
cg12972703	0.938387	0.935747	0.952749	0.937338	0.969768	0.950146	0.963717	0.952204	0.948746	0.957064	0.942287	0.952451	0.972265		0.951759	0.0117692		cg12972703	-1.13616	-1.36053	0.0841219	-1.22535	1.53016	-0.137072	1.01604	0.0378335	-0.256053	0.450778	-0.804862	0.0587989	1.74229		-8.71e-15	1
cg18098089	0.922743	0.883229	0.657965	0.807317	0.726909	0.894811	0.455482	0.928731	0.873703	0.145037	0.884848	0.357721	0.862327		0.72314	0.251018		cg18098089	0.795172	0.637757	-0.259643	0.335343	0.0150146	0.683895	-1.06629	0.819027	0.599806	-2.30303	0.644209	-1.45575	0.554487		0	1
cg00622658	0.837448	0.852966	0.876004	0.857914	0.843421	0.835264	0.675814	0.769813	0.838717	0.63053	0.797215	0.739413	0.667706		0.786325	0.0825474		cg00622658	0.619313	0.807301	1.08639	0.867251	0.691672	0.592855	-1.33876	-0.200026	0.634692	-1.88734	0.131928	-0.568305	-1.43698		5.64e-16	1
cg12645891	0.969664	0.936285	0.976304	0.990036	0.977973	0.980911	0.468847	0.973376	0.978353	0.836271	0.969678	0.931302	0.588444		0.890573	0.167319		cg12645891	0.472696	0.273202	0.512382	0.594454	0.522358	0.539915	-2.52048	0.494883	0.524626	-0.32454	0.472783	0.243425	-1.8057		0	1
cg21277505	0.953299	0.90904	0.949808	0.95764	0.934341	0.947611	0.722718	0.955911	0.968049	0.90457	0.950071	0.925306	0.730472		0.908372	0.0828424		cg21277505	0.542314	0.00806049	0.500181	0.594724	0.313473	0.473655	-2.24105	0.573852	0.720366	-0.0458902	0.503349	0.204417	-2.14745		1.3e-15	1
cg19923114	0.537885	0.177128	0.920066	0.283622	0.92541	0.69031	0.912046	0.602071	0.685417	0.935949	0.172043	0.943588	0.74195		0.65596	0.288305		cg19923114	-0.409551	-1.66085	0.916065	-1.29147	0.934599	0.119142	0.888244	-0.186919	0.102173	0.971154	-1.67849	0.99765	0.298259		0	1
cg16389456	0.971403	0.981478	0.979375	0.968805	0.981057	0.966039	0.990895	0.97922	0.9458	0.986655	0.972115	0.979611	0.99313		0.976583	0.0122951		cg16389456	-0.421338	0.398096	0.227059	-0.63266	0.363831	-0.857612	1.16401	0.214476	-2.50369	0.819168	-0.363402	0.246251	1.34581		-4.15e-15	1
cg11530289	0.828547	0.819508	0.827514	0.82061	0.88928	0.86	0.505355	0.734244	0.938938	0.566136	0.886304	0.278853	0.202368		0.704435	0.24093		cg11530289	0.515135	0.477619	0.51085	0.482193	0.767215	0.645685	-0.826298	0.123725	0.973324	-0.574021	0.754863	-1.76642	-2.08387		0	1
cg25013838	0.930081	0.943827	0.928579	0.921803	0.71942	0.926791	0.615131	0.910072	0.934255	0.751405	0.866933	0.858823	0.93372		0.86468	0.103947		cg25013838	0.629178	0.761419	0.614731	0.549541	-1.39745	0.597526	-2.40074	0.436683	0.669336	-1.08974	0.0216791	-0.0563486	0.664189		-6.66e-16	1
cg27496299	0.966706	0.972077	0.974715	0.949451	0.978492	0.959462	0.981015	0.96749	0.972158	0.979749	0.928741	0.982883	0.978217		0.96855	0.015217		cg27496299	-0.121236	0.231744	0.405142	-1.25516	0.653315	-0.597258	0.819145	-0.0696681	0.237086	0.735936	-2.61614	0.941863	0.635236		6.19e-15	1
ch.15.206373F	0.139924	0.139378	0.16196	0.161313	0.137665	0.159492	0.132992	0.174203	0.149777	0.0902846	0.153295	0.099268	0.091712		0.13779	0.0277076		ch.15.206373F	0.0770413	0.0573118	0.872345	0.849001	-0.00450132	0.783271	-0.173138	1.3142	0.432656	-1.71451	0.559614	-1.39029	-1.663		0	1
cg08450752	0.971921	0.959841	0.964118	0.555593	0.73793	0.918102	0.225095	0.688567	0.963364	0.142076	0.784841	0.637602	0.640312		0.706874	0.274078		cg08450752	0.967051	0.922976	0.938581	-0.551965	0.113313	0.770687	-1.75782	-0.0667959	0.935828	-2.06072	0.28447	-0.252745	-0.242858		-1.99e-16	1
cg08773106	0.940608	0.900795	0.953972	0.951292	0.947655	0.946771	0.869199	0.953078	0.957518	0.868081	0.939408	0.854048	0.675988		0.904493	0.0781711		cg08773106	0.461989	-0.0473076	0.632958	0.59867	0.552148	0.540837	-0.451499	0.621515	0.678311	-0.465803	0.446645	-0.645319	-2.92314		-1.74e-15	1
cg13897627	0.0973034	0.0817537	0.0775117	0.0976186	0.371072	0.117906	0.139676	0.102621	0.098687	0.361895	0.0838775	0.108126	0.150865		0.145301	0.10044		cg13897627	-0.477873	-0.632688	-0.674923	-0.474734	2.24781	-0.272745	-0.0560008	-0.424931	-0.464097	2.15645	-0.611543	-0.370124	0.055401		1.37e-16	1
cg09695187	0.929263	0.923153	0.943191	0.911503	0.919781	0.938135	0.856134	0.864202	0.911435	0.833949	0.933764	0.705789	0.816417		0.883594	0.0678723		cg09695187	0.672873	0.582845	0.878084	0.41121	0.533174	0.803591	-0.404582	-0.285706	0.410204	-0.731439	0.739187	-2.61969	-0.989749		1.49e-15	1
cg07865216	0.896429	0.915607	0.304681	0.547223	0.341826	0.612634	0.0895235	0.398546	0.445392	0.133518	0.217044	0.116105	0.0859742		0.392654	0.284766		cg07865216	1.76908	1.83643	-0.30893	0.542793	-0.178492	0.772494	-1.06449	0.0206917	0.185198	-0.909996	-0.616682	-0.971145	-1.07695		-2.05e-16	1
cg13427828	0.92808	0.930998	0.960401	0.904316	0.926024	0.887715	0.809902	0.914075	0.932604	0.642067	0.928632	0.866771	0.571648		0.861787	0.120038		cg13427828	0.552265	0.576571	0.821527	0.354298	0.535135	0.215998	-0.432244	0.435597	0.589954	-1.83043	0.556867	0.041522	-2.41706		1.67e-15	1
cg15564240	0.023893	0.0364821	0.0237497	0.0197221	0.0361011	0.02812	0.0310909	0.0189961	0.0361923	0.063852	0.023186	0.191864	0.111845		0.0496227	0.0495907		cg15564240	-0.51884	-0.26498	-0.521731	-0.602947	-0.272664	-0.433604	-0.373695	-0.617587	-0.270824	0.286935	-0.533098	2.86832	1.25472		-1.71e-16	1
cg18247090	0.912435	0.935858	0.778954	0.817566	0.365948	0.86139	0.553757	0.409002	0.874422	0.595046	0.708288	0.598813	0.309681		0.670859	0.215556		cg18247090	1.12071	1.22938	0.501475	0.680602	-1.41453	0.883907	-0.543253	-1.2148	0.944365	-0.351709	0.173642	-0.33423	-1.67556		4.95e-16	1
cg17860198	0.913003	0.924048	0.898324	0.825055	0.809563	0.689129	0.404005	0.74894	0.903598	0.763978	0.852433	0.51192	0.558218		0.754017	0.168076		cg17860198	0.945921	1.01163	0.858583	0.422658	0.330486	-0.386061	-2.08246	-0.0302009	0.88996	0.0592683	0.585545	-1.4404	-1.16494		1.88e-16	1
cg24798305	0.077095	0.122938	0.116098	0.11407	0.573545	0.0854814	0.521794	0.137099	0.122318	0.536688	0.0995959	0.118699	0.118302		0.211056	0.190787		cg24798305	-0.702147	-0.461865	-0.497717	-0.508346	1.89997	-0.65819	1.62872	-0.387641	-0.465111	1.70678	-0.58421	-0.484084	-0.486163		0	1
cg24767237	0.877308	0.860714	0.886766	0.838235	0.858351	0.872603	0.191223	0.633604	0.818561	0.501001	0.85805	0.462761	0.611027		0.713093	0.217944		cg24767237	0.753478	0.677336	0.796872	0.574197	0.666495	0.731887	-2.39451	-0.364722	0.483924	-0.973148	0.665114	-1.14861	-0.468311		2.73e-16	1
cg01720337	0.468594	0.440047	0.944317	0.550612	0.792776	0.154255	0.931149	0.130592	0.327259	0.908665	0.630551	0.948578	0.856766		0.621858	0.300211		cg01720337	-0.510522	-0.605614	1.0741	-0.237322	0.569325	-1.55758	1.03024	-1.6364	-0.981306	0.955348	0.028954	1.0883	0.782475		1.28e-16	1
cg07339138	0.929154	0.96148	0.951752	0.877297	0.960824	0.948823	0.476133	0.926559	0.948701	0.848925	0.935446	0.342776	0.375563		0.806418	0.236678		cg07339138	0.51858	0.655162	0.614058	0.299475	0.652388	0.601684	-1.39551	0.507615	0.601169	0.179599	0.545164	-1.95896	-1.82043		-1.88e-16	1
cg05465935	0.932371	0.28806	0.736169	0.378413	0.198897	0.407514	0.0940575	0.954465	0.953922	0.128589	0.85526	0.314759	0.365215		0.508284	0.328476		cg05465935	1.29108	-0.670442	0.693764	-0.395373	-0.941887	-0.306781	-1.26106	1.35834	1.35668	-1.15593	1.05632	-0.589161	-0.435554		-2.48e-16	1
cg23835453	0.944222	0.92776	0.936344	0.820519	0.820542	0.828502	0.806109	0.953124	0.940034	0.812256	0.918101	0.645408	0.870068		0.863307	0.0872099		cg23835453	0.927818	0.739059	0.837489	-0.490626	-0.490364	-0.399092	-0.655862	1.02989	0.879795	-0.58538	0.628303	-2.49856	0.0775282		3.71e-16	1
cg08584665	0.947189	0.959427	0.93691	0.920772	0.936919	0.956399	0.614276	0.938319	0.947377	0.645127	0.915209	0.856306	0.905338		0.883044	0.115772		cg08584665	0.554069	0.659769	0.46528	0.325882	0.465356	0.633614	-2.32152	0.477449	0.555692	-2.05504	0.27783	-0.230949	0.192569		-4.18e-16	1
cg01620410	0.949499	0.953316	0.962915	0.95613	0.879019	0.953906	0.339234	0.932383	0.959183	0.956495	0.961037	0.64663	0.862879		0.870202	0.181592		cg01620410	0.436676	0.457695	0.51056	0.473195	0.0485538	0.460946	-2.92397	0.342425	0.490005	0.475206	0.500215	-1.23118	-0.0403283		-3.01e-16	1
cg18294158	0.943314	0.879904	0.897108	0.595999	0.78563	0.342865	0.354985	0.952926	0.926195	0.157664	0.926779	0.443554	0.234429		0.649335	0.303451		cg18294158	0.968786	0.759823	0.816518	-0.175765	0.449151	-1.00995	-0.970008	1.00046	0.912373	-1.62026	0.914296	-0.678134	-1.36729		0	1
cg10257895	0.889347	0.893783	0.92516	0.907352	0.934615	0.94086	0.265872	0.844518	0.922552	0.684871	0.815001	0.52486	0.477837		0.771279	0.217269		cg10257895	0.543417	0.563837	0.708249	0.62629	0.751766	0.78051	-2.32618	0.337088	0.696248	-0.397703	0.201233	-1.13416	-1.35059		3.76e-16	1
cg22816091	0.764706	0.828201	0.817412	0.81217	0.792236	0.826723	0.582665	0.825697	0.801005	0.78594	0.801366	0.598268	0.459826		0.745863	0.11891		cg22816091	0.158466	0.692439	0.601712	0.557622	0.389983	0.680017	-1.37245	0.671387	0.463731	0.337037	0.46677	-1.24123	-2.40549		-1.13e-15	1
cg23306526	0.862006	0.629944	0.58067	0.740928	0.455419	0.900176	0.340631	0.437889	0.928532	0.542594	0.909306	0.419533	0.371204		0.624526	0.219533		cg23306526	1.08176	0.024683	-0.199769	0.530229	-0.770304	1.25563	-1.29318	-0.850153	1.38479	-0.373208	1.29721	-0.933768	-1.15391		3.76e-16	1
cg06707970	0.20684	0.0852609	0.0902919	0.101981	0.685789	0.102826	0.461709	0.711077	0.182255	0.807866	0.183135	0.43655	0.408611		0.343399	0.260165		cg06707970	-0.524894	-0.992209	-0.972872	-0.927944	1.31605	-0.924696	0.454747	1.41325	-0.619392	1.78528	-0.616009	0.358043	0.250657		1.11e-16	1
cg08466401	0.948481	0.946977	0.960998	0.949175	0.944406	0.962483	0.888701	0.944203	0.947858	0.893622	0.951412	0.946334	0.884729		0.936106	0.0274782		cg08466401	0.45037	0.395607	0.90589	0.475615	0.302056	0.959912	-1.72519	0.294653	0.427681	-1.54609	0.557011	0.372222	-1.86975		2.15e-15	1
cg00730780	0.896835	0.901902	0.810905	0.665023	0.504735	0.605596	0.141268	0.94204	0.899192	0.195252	0.718871	0.113289	0.874085		0.636076	0.306466		cg00730780	0.850857	0.867392	0.570466	0.0944538	-0.428569	-0.0994589	-1.61456	0.998362	0.858548	-1.43841	0.270159	-1.70586	0.776623		1.96e-16	1
cg08469540	0.125786	0.130695	0.14968	0.131664	0.0893526	0.127484	0.0743376	0.140521	0.142375	0.0795262	0.240068	0.136548	0.0699748		0.126001	0.0442808		cg08469540	-0.00485212	0.106015	0.53475	0.127896	-0.827637	0.0334959	-1.16672	0.327917	0.369771	-1.04955	2.57598	0.23818	-1.26525		0	1
cg14973421	0.676301	0.756789	0.300086	0.0930387	0.942598	0.35958	0.639228	0.642354	0.150968	0.92667	0.296839	0.948148	0.582385		0.562691	0.297145		cg14973421	0.382337	0.653209	-0.883759	-1.58055	1.27852	-0.683541	0.257573	0.268096	-1.3856	1.22492	-0.894689	1.2972	0.0662779		-1.25e-16	1
cg23913904	0.927621	0.944286	0.931833	0.929116	0.946062	0.8522	0.659298	0.91708	0.925894	0.652954	0.876747	0.566198	0.747928		0.836709	0.132897		cg23913904	0.684081	0.809477	0.715774	0.695329	0.822841	0.116567	-1.33495	0.604762	0.671084	-1.38269	0.301269	-2.0355	-0.668047		5.21e-16	1
cg25114855	0.961839	0.945882	0.952742	0.964264	0.935016	0.95767	0.726265	0.943187	0.963445	0.699588	0.954271	0.96063	0.828533		0.907179	0.0934036		cg25114855	0.585193	0.414359	0.487807	0.61116	0.298024	0.540568	-1.93691	0.385511	0.602391	-2.22252	0.504174	0.572254	-0.842011		2.14e-16	1
cg25179876	0.563576	0.460399	0.6562	0.530481	0.19022	0.563154	0.247245	0.464244	0.136629	0.31488	0.777259	0.168183	0.10206		0.398041	0.218432		cg25179876	0.757837	0.28548	1.18188	0.606323	-0.951421	0.755905	-0.690358	0.303083	-1.19677	-0.380716	1.7361	-1.05231	-1.35503		-2.73e-16	1
cg20382626	0.104287	0.123359	0.110334	0.0994934	0.16824	0.100532	0.155813	0.135355	0.126146	0.300983	0.103701	0.121552	0.220891		0.143899	0.0583175		cg20382626	-0.679242	-0.352216	-0.575552	-0.761444	0.417383	-0.74363	0.204296	-0.146508	-0.304419	2.6936	-0.689295	-0.383198	1.32023		0	1
cg11845785	0.358024	0.970304	0.0900577	0.182861	0.949447	0.416241	0.90774	0.417185	0.626624	0.953861	0.092039	0.902118	0.842439		0.592995	0.347262		cg11845785	-0.676641	1.08652	-1.44829	-1.18105	1.02646	-0.508994	0.906361	-0.506275	0.0968401	1.03917	-1.44259	0.89017	0.718313		3.42e-16	1
cg15734436	0.927225	0.659613	0.585333	0.811746	0.504739	0.881807	0.688741	0.61692	0.862454	0.2538	0.621929	0.433934	0.156946		0.615784	0.234909		cg15734436	1.3258	0.186581	-0.129628	0.834205	-0.472715	1.13245	0.310576	0.00483985	1.05007	-1.54095	0.0261625	-0.774126	-1.95326		-5.64e-16	1
cg04704247	0.956717	0.960213	0.963477	0.949107	0.959436	0.956994	0.811668	0.940958	0.970432	0.935775	0.950765	0.870941	0.86792		0.930339	0.0485367		cg04704247	0.543471	0.615509	0.682744	0.386676	0.599488	0.549175	-2.44497	0.218781	0.826038	0.112008	0.420847	-1.22376	-1.286		3.25e-16	1
cg20279493	0.90084	0.721668	0.90383	0.551482	0.815322	0.666851	0.122424	0.786635	0.906554	0.152045	0.594835	0.231049	0.41441		0.597534	0.28561		cg20279493	1.06196	0.434627	1.07243	-0.161241	0.762537	0.242697	-1.6635	0.662096	1.08197	-1.55978	-0.00945054	-1.28317	-0.641169		-1.02e-16	1
cg00273198	0.472846	0.778636	0.728943	0.544692	0.724737	0.78832	0.0823371	0.92302	0.94705	0.0842595	0.451215	0.306467	0.18994		0.54019	0.303793		cg00273198	-0.221675	0.7849	0.621324	0.0148217	0.60748	0.816776	-1.50712	1.26017	1.33927	-1.50079	-0.292879	-0.769347	-1.15292		0	1
cg24501315	0.980259	0.97853	0.974048	0.965121	0.995136	0.972258	0.991548	0.975831	0.984541	0.991787	0.972534	0.987303	0.973079		0.980152	0.00919715		cg24501315	0.0116085	-0.176387	-0.663673	-1.63429	1.62923	-0.858314	1.23905	-0.469831	0.477253	1.2651	-0.828307	0.777566	-0.769003		-1.83e-15	1
cg23768117	0.938415	0.931633	0.912949	0.848426	0.934895	0.926559	0.120529	0.80298	0.940712	0.540275	0.759591	0.434945	0.405694		0.730585	0.268093		cg23768117	0.775217	0.749919	0.680229	0.439556	0.762087	0.730994	-2.27554	0.270038	0.783786	-0.709867	0.108194	-1.10275	-1.21186		2.73e-16	1
cg01593969	0.526638	0.555221	0.348118	0.129628	0.364566	0.464947	0.0830281	0.23296	0.564725	0.112764	0.47907	0.115408	0.0956947		0.31329	0.191814		cg01593969	1.11226	1.26128	0.181574	-0.957497	0.267319	0.790647	-1.20044	-0.418788	1.31083	-1.04541	0.864271	-1.03163	-1.1344		-2.22e-16	1
cg15227522	0.946586	0.9462	0.954087	0.94742	0.962327	0.926489	0.580759	0.910625	0.957761	0.866389	0.926087	0.561637	0.448736		0.841162	0.181283		cg15227522	0.581546	0.579414	0.622923	0.586144	0.668378	0.470686	-1.43644	0.383173	0.643188	0.139158	0.468467	-1.54192	-2.16471		-6.49e-16	1
cg03302135	0.882652	0.772764	0.886318	0.830579	0.879	0.884741	0.339314	0.805437	0.907688	0.746674	0.854606	0.480265	0.521934		0.753229	0.184882		cg03302135	0.70003	0.105662	0.719861	0.418376	0.680278	0.711331	-2.2388	0.282388	0.835449	-0.0354527	0.548335	-1.47642	-1.25104		0	1
cg12387865	0.917465	0.939116	0.930076	0.853055	0.95044	0.928987	0.670868	0.92498	0.924624	0.674568	0.923842	0.763284	0.62676		0.848313	0.119746		cg12387865	0.577494	0.758302	0.682806	0.0396038	0.852865	0.673715	-1.48185	0.640248	0.637279	-1.45094	0.630746	-0.710075	-1.85019		-1.71e-16	1
cg15777553	0.0813938	0.185858	0.1044	0.164592	0.548955	0.077172	0.296527	0.26018	0.102634	0.313158	0.11822	0.122505	0.518462		0.22262	0.159217		cg15777553	-0.887003	-0.230892	-0.742505	-0.364456	2.04963	-0.913519	0.464189	0.235907	-0.7536	0.568649	-0.655707	-0.628796	1.85811		0	1
cg11410726	0.970558	0.985396	0.971476	0.962267	0.967524	0.978733	0.660649	0.922933	0.97755	0.944215	0.974705	0.76612	0.282262		0.874184	0.202945		cg11410726	0.47488	0.547991	0.479402	0.434027	0.459928	0.515161	-1.05218	0.24021	0.509332	0.345075	0.495314	-0.532477	-2.91666		-7.52e-16	1
cg18480717	0.934163	0.95295	0.951359	0.838019	0.951143	0.945989	0.336861	0.57868	0.936303	0.454007	0.904817	0.138441	0.0697518		0.691729	0.334314		cg18480717	0.725167	0.781363	0.776603	0.437581	0.775957	0.76054	-1.06148	-0.338155	0.731567	-0.711074	0.637386	-1.655	-1.86046		7.17e-16	1
cg05489661	0.973403	0.95102	0.930322	0.949397	0.968331	0.964405	0.250722	0.893421	0.960936	0.825152	0.905675	0.525555	0.279662		0.798308	0.264844		cg05489661	0.661124	0.57661	0.498459	0.570482	0.641975	0.627149	-2.06758	0.35913	0.614051	0.101358	0.405397	-1.02986	-1.9583		1.88e-16	1
cg06057750	0.743167	0.508173	0.853906	0.498243	0.865138	0.197783	0.891259	0.833045	0.509605	0.852763	0.494659	0.898763	0.870947		0.69365	0.224867		cg06057750	0.220206	-0.824828	0.712669	-0.868988	0.762617	-2.20515	0.878781	0.619899	-0.818462	0.707585	-0.884926	0.912149	0.78845		-4.01e-16	1
cg09725439	0.077444	0.0877409	0.0848508	0.0827871	0.520667	0.0655028	0.488609	0.405575	0.0835167	0.43885	0.090737	0.0774228	0.560004		0.23567	0.206506		cg09725439	-0.766204	-0.716342	-0.730337	-0.74033	1.38009	-0.824029	1.22485	0.822764	-0.736797	0.983893	-0.701833	-0.766307	1.57058		0	1
cg26261563	0.934309	0.862352	0.886585	0.916719	0.945685	0.948623	0.468341	0.935639	0.927955	0.514441	0.809533	0.598588	0.647153		0.799686	0.177175		cg26261563	0.759829	0.353695	0.490471	0.660548	0.824037	0.840619	-1.87016	0.767336	0.723969	-1.60997	0.055575	-1.13503	-0.860919		-3.67e-16	1
cg05668429	0.174636	0.127701	0.247337	0.207973	0.151017	0.168464	0.146249	0.209237	0.205823	0.108543	0.228223	0.103142	0.124327		0.169436	0.0471716		cg05668429	0.110234	-0.884745	1.65143	0.816946	-0.390462	-0.0206188	-0.491555	0.843735	0.771362	-1.29088	1.24623	-1.40538	-0.956288		6.83e-17	1
cg16144345	0.948298	0.921537	0.949417	0.182791	0.574405	0.938403	0.11187	0.895553	0.952198	0.611705	0.939789	0.62186	0.200837		0.680666	0.326152		cg16144345	0.820572	0.738523	0.824003	-1.52651	-0.325803	0.790234	-1.74396	0.658856	0.832532	-0.211438	0.794483	-0.180304	-1.47118		-3.07e-16	1
cg12204262	0.950025	0.952532	0.956841	0.941365	0.947372	0.949656	0.82159	0.946648	0.963688	0.857931	0.95407	0.943215	0.893473		0.929108	0.0436682		cg12204262	0.479003	0.536404	0.635081	0.280678	0.418232	0.470542	-2.46216	0.40167	0.791885	-1.62995	0.571614	0.323036	-0.81604		0	1
cg07472943	0.847434	0.916606	0.508056	0.202934	0.376658	0.798505	0.252131	0.849877	0.906408	0.305295	0.440843	0.175712	0.188158		0.520663	0.299192		cg07472943	1.09218	1.32337	-0.0421365	-1.06196	-0.481312	0.928643	-0.897522	1.10035	1.28929	-0.719832	-0.266784	-1.15294	-1.11134		-1.71e-16	1
cg02814590	0.931237	0.893678	0.928543	0.943422	0.916246	0.889405	0.588152	0.594994	0.91526	0.225135	0.913927	0.598073	0.273787		0.739374	0.257897		cg02814590	0.743952	0.598318	0.733508	0.791201	0.685824	0.581748	-0.586366	-0.559834	0.682	-1.99397	0.676831	-0.547897	-1.80532		1.37e-16	1
cg23395165	0.954997	0.977534	0.968064	0.9597	0.974236	0.963872	0.969456	0.970218	0.954834	0.988642	0.956763	0.983254	0.982496		0.969543	0.0112893		cg23395165	-1.28849	0.707797	-0.131045	-0.8719	0.415639	-0.502404	-0.0077818	0.0597563	-1.30299	1.69169	-1.13211	1.2145	1.14733		7.69e-16	1
cg04064452	0.591736	0.576501	0.563743	0.203848	0.331592	0.772014	0.070272	0.540062	0.787283	0.10892	0.266035	0.261657	0.241476		0.408857	0.241614		cg04064452	0.756909	0.693851	0.641049	-0.848501	-0.319787	1.50305	-1.40135	0.543037	1.56624	-1.24139	-0.591115	-0.609238	-0.692762		-9.39e-17	1
cg09512406	0.912833	0.896006	0.915135	0.846447	0.915015	0.90303	0.588203	0.919344	0.925331	0.865195	0.907586	0.590513	0.483215		0.820604	0.155606		cg09512406	0.592706	0.484568	0.607506	0.16608	0.606732	0.529707	-1.49352	0.634555	0.673027	0.286561	0.558989	-1.47868	-2.16823		0	1
cg07654843	0.949532	0.953685	0.935411	0.907966	0.931333	0.951384	0.606918	0.816141	0.914957	0.465719	0.894434	0.327681	0.840788		0.807381	0.206478		cg07654843	0.688458	0.708571	0.620069	0.48715	0.600319	0.69743	-0.97087	0.0424251	0.521008	-1.65472	0.421614	-2.32325	0.161794		-6e-16	1
cg08040755	0.942492	0.94014	0.941935	0.867877	0.811543	0.902974	0.180427	0.918803	0.963032	0.509117	0.782694	0.91934	0.50634		0.783593	0.238378		cg08040755	0.666582	0.656718	0.664246	0.353572	0.11725	0.500803	-2.53029	0.567205	0.752749	-1.15143	-0.00377174	0.569458	-1.16308		-3.42e-16	1
cg01084635	0.888694	0.913816	0.883489	0.882583	0.921039	0.906983	0.62157	0.938524	0.928455	0.617567	0.841271	0.805759	0.67744		0.832861	0.116988		cg01084635	0.477254	0.691994	0.432762	0.425018	0.753738	0.633588	-1.80609	0.903196	0.817122	-1.8403	0.0718908	-0.23166	-1.32852		0	1
cg11007362	0.936772	0.899471	0.932357	0.630358	0.896294	0.827467	0.228339	0.566072	0.842993	0.201406	0.806427	0.197113	0.298643		0.63567	0.301444		cg11007362	0.998865	0.875124	0.984218	-0.0176217	0.864582	0.636259	-1.35126	-0.230882	0.687765	-1.44061	0.566463	-1.45485	-1.11804		6.49e-16	1
cg04305539	0.74909	0.946503	0.741381	0.518049	0.420067	0.449909	0.184464	0.721675	0.716564	0.531175	0.822044	0.339146	0.437659		0.582902	0.217869		cg04305539	0.762789	1.6689	0.727406	-0.29767	-0.747399	-0.610426	-1.8288	0.636954	0.613499	-0.237426	1.09764	-1.11882	-0.666654		0	1
cg15155559	0.932355	0.963423	0.956744	0.929793	0.908181	0.939159	0.719143	0.838802	0.929766	0.780651	0.951181	0.914907	0.768586		0.88713	0.0818128		cg15155559	0.552788	0.932534	0.850897	0.521473	0.257302	0.635948	-2.05331	-0.590717	0.521136	-1.3015	0.782896	0.33952	-1.44897		1.78e-15	1
cg19599827	0.943677	0.957476	0.971049	0.962166	0.970171	0.96225	0.983837	0.954229	0.956085	0.972708	0.970938	0.980674	0.972329		0.965969	0.0112636		cg19599827	-1.97908	-0.753946	0.451094	-0.337623	0.373111	-0.330104	1.58642	-1.04229	-0.877442	0.59837	0.441237	1.3056	0.56465		-8.35e-15	1
cg10876767	0.936183	0.904708	0.910394	0.923572	0.608006	0.720078	0.308737	0.913344	0.937359	0.850553	0.85386	0.0191428	0.642946		0.732991	0.282069		cg10876767	0.720362	0.608776	0.628933	0.675654	-0.4431	-0.0457786	-1.50408	0.639391	0.724531	0.416785	0.428509	-2.53075	-0.31923		-1.15e-16	1
cg25799059	0.926143	0.963198	0.952829	0.94734	0.882988	0.964224	0.786775	0.912142	0.957735	0.958294	0.927674	0.654858	0.741429		0.890433	0.0994308		cg25799059	0.359144	0.731819	0.627528	0.572327	-0.0748737	0.742138	-1.04252	0.218335	0.676873	0.682492	0.374537	-2.36924	-1.49857		-2.43e-15	1
cg22525743	0.936485	0.816236	0.945835	0.878266	0.95755	0.948365	0.961489	0.947957	0.86357	0.972953	0.93435	0.96401	0.965141		0.93017	0.0474253		cg22525743	0.133163	-2.4024	0.330319	-1.09443	0.577338	0.383671	0.660389	0.375063	-1.40431	0.902114	0.0881498	0.713547	0.737388		-4.7e-15	1
cg27066989	0.913763	0.908066	0.722437	0.471473	0.843091	0.487013	0.0926425	0.937765	0.955375	0.0662376	0.572857	0.128912	0.204578		0.561862	0.346353		cg27066989	1.01602	0.999571	0.463615	-0.260973	0.811971	-0.216106	-1.35475	1.08532	1.13616	-1.43098	0.031744	-1.25003	-1.03156		-1.54e-16	1
cg26697650	0.937913	0.938969	0.954842	0.956158	0.939285	0.941201	0.829745	0.907946	0.93374	0.752472	0.921121	0.90558	0.669983		0.891458	0.0878903		cg26697650	0.528551	0.540573	0.721168	0.736148	0.54417	0.565964	-0.702157	0.187601	0.481071	-1.58136	0.337496	0.160676	-2.51991		0	1
cg24345184	0.916849	0.913076	0.845165	0.928434	0.934183	0.923639	0.464366	0.924039	0.936619	0.699256	0.886202	0.795695	0.375718		0.811019	0.187306		cg24345184	0.565015	0.544869	0.182303	0.626862	0.657558	0.601263	-1.85073	0.603401	0.670563	-0.596685	0.401396	-0.08181	-2.32401		0	1
cg18810664	0.960454	0.0671069	0.0503439	0.208178	0.975229	0.0449635	0.924779	0.0754302	0.668581	0.938499	0.918971	0.952816	0.955245		0.595431	0.425294		cg18810664	0.858284	-1.24226	-1.28167	-0.910552	0.893026	-1.29432	0.774402	-1.22268	0.172001	0.806663	0.760745	0.840325	0.846037		0	1
cg07576525	0.8933	0.878022	0.878362	0.842205	0.915292	0.840226	0.127188	0.894519	0.929093	0.564183	0.708927	0.349893	0.433071		0.711868	0.260778		cg07576525	0.695735	0.637147	0.638453	0.499803	0.780067	0.492212	-2.24206	0.700408	0.832987	-0.566323	-0.0112754	-1.38806	-1.0691		0	1
cg07050525	0.0888442	0.0844687	0.0986086	0.110595	0.072509	0.0988113	0.0623842	0.097252	0.105529	0.0721827	0.0966435	0.0843427	0.0684051		0.0877365	0.0151752		cg07050525	0.0729885	-0.215344	0.716435	1.50627	-1.00345	0.729792	-1.67064	0.627042	1.17244	-1.02495	0.586942	-0.223647	-1.27388		9.05e-16	1
cg02287325	0.932638	0.911584	0.945139	0.9346	0.941239	0.933925	0.867	0.925678	0.94152	0.881	0.929762	0.840633	0.856375		0.910853	0.0364018		cg02287325	0.598441	0.0200614	0.94188	0.652342	0.834726	0.633821	-1.20472	0.407265	0.842447	-0.820094	0.519454	-1.92904	-1.49658		4.7e-15	1
cg00537709	0.934094	0.956216	0.951154	0.946713	0.93346	0.931144	0.911972	0.911824	0.93555	0.774826	0.919706	0.481476	0.658739		0.865144	0.143292		cg00537709	0.481183	0.635567	0.600242	0.569254	0.476758	0.4606	0.3268	0.325768	0.491349	-0.630307	0.380775	-2.67753	-1.44045		-2.22e-16	1
cg05179921	0.877627	0.934869	0.894376	0.717273	0.473693	0.485708	0.472122	0.318975	0.632352	0.192524	0.83954	0.355467	0.121975		0.562808	0.27519		cg05179921	1.14401	1.35202	1.20487	0.561305	-0.32383	-0.28017	-0.329539	-0.886054	0.252715	-1.34556	1.00561	-0.753446	-1.60192		0	1
cg26158150	0.5986	0.624621	0.463673	0.435535	0.531054	0.383037	0.228998	0.370888	0.51942	0.284894	0.518339	0.132098	0.140765		0.402456	0.164108		cg26158150	1.19522	1.35378	0.373032	0.20157	0.783621	-0.118331	-1.05698	-0.192357	0.712731	-0.716367	0.706145	-1.64744	-1.59463		4.95e-16	1
cg14331377	0.126171	0.63913	0.150289	0.119086	0.70258	0.0897875	0.597745	0.096277	0.0573246	0.946636	0.0997043	0.131645	0.667555		0.340302	0.315734		cg14331377	-0.678202	0.946453	-0.601814	-0.70064	1.14741	-0.793436	0.815379	-0.772882	-0.896253	1.92039	-0.762027	-0.660866	1.03648		0	1
cg17564203	0.854565	0.789326	0.95888	0.918663	0.946148	0.935092	0.379952	0.908856	0.955246	0.617952	0.912189	0.626862	0.244634		0.772951	0.236121		cg17564203	0.345643	0.0693501	0.787429	0.617104	0.733506	0.686684	-1.6644	0.575574	0.772038	-0.656436	0.589687	-0.618703	-2.23748		0	1
cg10447095	0.127259	0.233749	0.199404	0.205906	0.291467	0.129451	0.181489	0.173554	0.21902	0.631771	0.171213	0.388783	0.380761		0.256448	0.140047		cg10447095	-0.922471	-0.162082	-0.407323	-0.360893	0.250052	-0.906816	-0.535245	-0.591906	-0.267254	2.67998	-0.608622	0.944934	0.887651		1.2e-16	1
cg15656310	0.898572	0.488013	0.80164	0.829393	0.416869	0.388832	0.132123	0.928187	0.409216	0.210397	0.887322	0.419942	0.392967		0.554113	0.276641		cg15656310	1.24515	-0.238939	0.894759	0.995078	-0.49611	-0.597457	-1.52541	1.3522	-0.523774	-1.24246	1.20448	-0.485001	-0.582511		-3.84e-16	1
cg09418493	0.0478666	0.0511704	0.0797458	0.0839733	0.0461986	0.0697363	0.0365624	0.0645112	0.0729087	0.0449198	0.0682419	0.0537871	0.0268265		0.0574191	0.0172221		cg09418493	-0.554667	-0.362832	1.2964	1.54186	-0.65152	0.715197	-1.21104	0.411803	0.899399	-0.725773	0.628425	-0.210893	-1.77636		0	1
cg02353937	0.0355007	0.0367825	0.0290063	0.0412182	0.499106	0.0362845	0.510848	0.028264	0.024294	0.456724	0.0380373	0.0321374	0.0388761		0.139006	0.199859		cg02353937	-0.517891	-0.511478	-0.550386	-0.489284	1.80177	-0.51397	1.86052	-0.5541	-0.573965	1.58971	-0.505199	-0.53472	-0.501002		-1.28e-16	1
cg27046052	0.0986853	0.0777932	0.0899943	0.104144	0.537317	0.0571493	0.319156	0.290998	0.098758	0.412037	0.091614	0.219898	0.106197		0.192596	0.152369		cg27046052	-0.616334	-0.753449	-0.673373	-0.58051	2.26241	-0.888934	0.830619	0.645818	-0.615857	1.4402	-0.662743	0.179186	-0.567033		1.54e-16	1
cg10258730	0.20644	0.204303	0.403039	0.240832	0.756892	0.351957	0.274414	0.119005	0.201014	0.627837	0.250501	0.448335	0.413937		0.346039	0.183496		cg10258730	-0.760774	-0.772422	0.310637	-0.573346	2.23903	0.0322504	-0.390337	-1.23727	-0.790346	1.53572	-0.520653	0.557484	0.370025		-2.31e-16	1
cg14219900	0.922835	0.77662	0.830314	0.697095	0.751894	0.579497	0.462982	0.74474	0.909721	0.528387	0.728868	0.230459	0.417633		0.66008	0.204463		cg14219900	1.2851	0.56998	0.832591	0.181032	0.449046	-0.394121	-0.963981	0.414057	1.22096	-0.644095	0.336433	-2.10122	-1.18578		0	1
cg08145949	0.889166	0.893056	0.886383	0.899467	0.900846	0.891423	0.784575	0.88384	0.896548	0.846813	0.891277	0.681875	0.63817		0.84488	0.0883003		cg08145949	0.501545	0.545592	0.470021	0.618203	0.633812	0.527099	-0.682947	0.441221	0.585141	0.0218949	0.525443	-1.84603	-2.34099		0	1
cg05128056	0.896208	0.906387	0.922954	0.88409	0.451183	0.932962	0.594681	0.865435	0.78381	0.890422	0.730549	0.653887	0.615913		0.779114	0.155826		cg05128056	0.751441	0.816765	0.923083	0.673675	-2.10447	0.987308	-1.18358	0.553956	0.0301368	0.71431	-0.311661	-0.803631	-1.04733		0	1
cg17524924	0.942597	0.895707	0.949351	0.805961	0.907295	0.944309	0.468805	0.735549	0.956359	0.768803	0.891185	0.516663	0.44544		0.786771	0.190497		cg17524924	0.817996	0.571852	0.853449	0.100737	0.632682	0.826983	-1.66914	-0.268889	0.890239	-0.0943219	0.548113	-1.41791	-1.79179		0	1
cg03892457	0.622059	0.233055	0.649256	0.118436	0.849673	0.280137	0.364106	0.430512	0.36219	0.702166	0.112612	0.938342	0.844111		0.500512	0.28408		cg03892457	0.427862	-0.941486	0.523601	-1.34496	1.2291	-0.77575	-0.480167	-0.246408	-0.486911	0.709848	-1.36546	1.54122	1.20951		0	1
cg23020582	0.920583	0.927329	0.923039	0.941618	0.953734	0.954556	0.959246	0.949486	0.940928	0.958764	0.93492	0.960068	0.958173		0.944803	0.0144355		cg23020582	-1.67787	-1.2105	-1.50769	-0.220668	0.618658	0.67561	1.00051	0.324361	-0.26846	0.967119	-0.684692	1.05743	0.926189		-2.99e-15	1
cg14535980	0.895317	0.906829	0.90666	0.895917	0.652341	0.915352	0.339501	0.868618	0.871874	0.904252	0.915906	0.672305	0.829127		0.813385	0.167642		cg14535980	0.488737	0.557406	0.5564	0.492312	-0.960642	0.608246	-2.82676	0.329475	0.348894	0.542031	0.611553	-0.84155	0.0939032		1.55e-16	1
cg21655931	0.877756	0.944755	0.954288	0.930442	0.876294	0.951104	0.793719	0.880399	0.94659	0.428379	0.79889	0.864048	0.506778		0.827188	0.169076		cg21655931	0.299083	0.695353	0.751736	0.610694	0.290439	0.732901	-0.19795	0.314715	0.706206	-2.35875	-0.167367	0.218009	-1.89506		-8.37e-16	1
cg13852784	0.816066	0.914069	0.888688	0.48608	0.801793	0.802624	0.163911	0.483472	0.68885	0.33985	0.687016	0.126765	0.0987776		0.561382	0.298064		cg13852784	0.854464	1.18326	1.09811	-0.252637	0.806578	0.809364	-1.33351	-0.261386	0.427655	-0.743237	0.421501	-1.45813	-1.55203		-2.22e-16	1
cg27534424	0.950443	0.947258	0.941534	0.922807	0.941037	0.927436	0.505169	0.950415	0.94115	0.828818	0.938932	0.512753	0.902232		0.862307	0.160121		cg27534424	0.550438	0.530548	0.494801	0.377843	0.491697	0.406753	-2.23043	0.55026	0.492397	-0.209145	0.478548	-2.18306	0.249347		-7.24e-16	1
cg26226110	0.875986	0.900526	0.92853	0.828722	0.907504	0.87288	0.544258	0.728529	0.879172	0.582882	0.911106	0.609359	0.553581		0.778695	0.152075		cg26226110	0.639752	0.801124	0.985267	0.328958	0.847009	0.619328	-1.54158	-0.329873	0.660704	-1.2876	0.870695	-1.1135	-1.48028		-1.88e-16	1
cg14331002	0.042272	0.0415208	0.0516292	0.0401362	0.0260472	0.0395652	0.024701	0.0396685	0.0354229	0.0270468	0.031594	0.0273012	0.0344213		0.0354866	0.00795158		cg14331002	0.853339	0.758856	2.03011	0.584734	-1.18711	0.512926	-1.35641	0.525915	-0.00801356	-1.0614	-0.489545	-1.02941	-0.133985		4.01e-16	1
cg20060080	0.92468	0.936989	0.931523	0.94082	0.954531	0.928714	0.962104	0.92368	0.942053	0.950509	0.920266	0.939416	0.95254		0.939064	0.0131023		cg20060080	-1.09778	-0.158311	-0.575539	0.134075	1.18053	-0.78991	1.75851	-1.17408	0.228129	0.87355	-1.43469	0.0269251	1.02858		6.49e-15	1
cg12486498	0.924242	0.94921	0.850387	0.937431	0.965229	0.915899	0.94649	0.916287	0.918642	0.930098	0.918496	0.979498	0.972055		0.932613	0.0330239		cg12486498	-0.253458	0.502588	-2.48989	0.1459	0.987667	-0.506101	0.420216	-0.494368	-0.423059	-0.0761599	-0.427464	1.41975	1.19437		-5.43e-15	1
cg19532307	0.442589	0.790702	0.166587	0.195176	0.587171	0.143207	0.544436	0.467971	0.430468	0.829547	0.0611359	0.936537	0.884226		0.498443	0.299164		cg19532307	-0.1867	0.976923	-1.10928	-1.01372	0.296588	-1.18743	0.153741	-0.101857	-0.227214	1.10677	-1.46176	1.4644	1.28954		0	1
cg09649266	0.861837	0.903475	0.613206	0.596373	0.325165	0.86401	0.383628	0.439707	0.78992	0.50478	0.850638	0.660404	0.146699		0.610757	0.240516		cg09649266	1.04393	1.21705	0.0101829	-0.0598046	-1.18742	1.05296	-0.944343	-0.711183	0.744913	-0.440626	0.99736	0.206419	-1.92943		-2.9e-16	1
cg06582663	0.965965	0.971413	0.979321	0.973668	0.975579	0.973093	0.97898	0.968309	0.971049	0.982763	0.969932	0.98467	0.990256		0.975769	0.00706906		cg06582663	-1.38692	-0.616256	0.50245	-0.297244	-0.0268588	-0.378508	0.454265	-1.05535	-0.667756	0.989319	-0.825658	1.25911	2.0494		-1.69e-14	1
cg02152120	0.793619	0.960825	0.535032	0.256417	0.962567	0.144953	0.952953	0.0647078	0.0904638	0.977782	0.670476	0.976286	0.712487		0.622967	0.364496		cg02152120	0.468187	0.926918	-0.241251	-1.00563	0.931698	-1.31144	0.905321	-1.53159	-1.46093	0.97344	0.130341	0.969336	0.245599		1.2e-16	1
cg11449070	0.0183395	0.0244694	0.0206275	0.0170492	0.560311	0.0209869	0.592746	0.032801	0.0245655	0.52929	0.0277404	0.0194809	0.0302889		0.147592	0.235955		cg11449070	-0.547784	-0.521805	-0.538088	-0.553253	1.74914	-0.536565	1.88661	-0.486495	-0.521398	1.61767	-0.507943	-0.542947	-0.497142		0	1
cg22156300	0.923852	0.957228	0.921095	0.933442	0.959035	0.955377	0.975384	0.866759	0.864333	0.954451	0.925053	0.961544	0.964846		0.935569	0.0355399		cg22156300	-0.329678	0.609431	-0.407266	-0.0598549	0.66028	0.557338	1.12028	-1.93614	-2.0044	0.531281	-0.295911	0.730869	0.823772		3.35e-15	1
cg02179492	0.94278	0.883583	0.930519	0.934656	0.951877	0.941771	0.61648	0.832084	0.921679	0.739442	0.940627	0.589951	0.39095		0.816646	0.179468		cg02179492	0.702822	0.372978	0.634502	0.657555	0.753512	0.6972	-1.11533	0.0860191	0.58525	-0.430182	0.690825	-1.26315	-2.37199		4.1e-16	1
cg02641844	0.919391	0.923055	0.930522	0.89402	0.928832	0.920235	0.788003	0.91061	0.941155	0.867447	0.907131	0.594531	0.570635		0.853505	0.126578		cg02641844	0.520513	0.549459	0.608449	0.320075	0.595102	0.527181	-0.517486	0.451146	0.692456	0.110146	0.423655	-2.04596	-2.23474		0	1
cg03470671	0.907849	0.868048	0.92209	0.455929	0.928435	0.94403	0.485543	0.929972	0.917328	0.298199	0.925146	0.188043	0.245121		0.693518	0.305339		cg03470671	0.701944	0.571593	0.748586	-0.778114	0.769364	0.820439	-0.681127	0.7744	0.732988	-1.29469	0.758593	-1.65545	-1.46852		3.25e-16	1
cg25722727	0.935612	0.948055	0.927153	0.907002	0.748339	0.75141	0.162199	0.7399	0.911906	0.86387	0.811735	0.424262	0.503379		0.74114	0.238786		cg25722727	0.814418	0.86653	0.778996	0.694604	0.0301492	0.0430068	-2.42452	-0.0051954	0.715142	0.513974	0.29564	-1.32704	-0.99571		-3.33e-16	1
cg04791601	0.926012	0.883908	0.595263	0.844592	0.865888	0.922872	0.396586	0.917159	0.723527	0.40901	0.859487	0.600853	0.191448		0.702816	0.243619		cg04791601	0.916167	0.743341	-0.441478	0.581958	0.669372	0.903278	-1.257	0.879828	0.0850144	-1.206	0.643097	-0.418534	-2.09904		0	1
cg25063058	0.0997698	0.112574	0.175515	0.133238	0.109736	0.119397	0.0679659	0.149028	0.0990099	0.0768625	0.144351	0.0806876	0.0812027		0.111488	0.0321202		cg25063058	-0.364809	0.0338278	1.99336	0.677153	-0.0545221	0.246244	-1.35496	1.16875	-0.388466	-1.07798	1.02315	-0.958895	-0.942858		-6.66e-16	1
cg06051213	0.957532	0.947314	0.944264	0.960928	0.953956	0.964519	0.856614	0.912167	0.957949	0.744934	0.948729	0.90809	0.872669		0.917667	0.0624883		cg06051213	0.637972	0.474448	0.425643	0.692315	0.580741	0.749777	-0.977021	-0.0880081	0.644638	-2.76423	0.497087	-0.153257	-0.720101		-2.31e-16	1
cg14005019	0.320743	0.431718	0.436401	0.121695	0.878908	0.433361	0.277262	0.319335	0.312708	0.937243	0.154299	0.849158	0.506026		0.459912	0.267869		cg14005019	-0.519541	-0.105255	-0.0877712	-1.26262	1.56418	-0.0991189	-0.681865	-0.524797	-0.549536	1.78196	-1.14091	1.45312	0.17215		-7.47e-17	1
cg17128068	0.967963	0.959703	0.967429	0.95888	0.944758	0.957204	0.90865	0.952038	0.960544	0.953498	0.962348	0.951097	0.911159		0.950405	0.019097		cg17128068	0.919398	0.486845	0.891407	0.443743	-0.295747	0.356025	-2.18648	0.0855053	0.530915	0.161913	0.62538	0.0361999	-2.05511		9.43e-15	1
cg26237255	0.960199	0.95595	0.963844	0.962165	0.967262	0.961946	0.902526	0.973433	0.965085	0.934495	0.949104	0.828398	0.788814		0.931786	0.0581999		cg26237255	0.488187	0.415187	0.550823	0.521975	0.609555	0.518216	-0.502754	0.715585	0.572137	0.0465358	0.297554	-1.77643	-2.45657		2.77e-15	1
cg05562836	0.0443602	0.049354	0.0412487	0.0555809	0.027135	0.0569909	0.0237201	0.0476223	0.0503294	0.033041	0.0403423	0.0369092	0.0418272		0.0421893	0.0101406		cg05562836	0.214078	0.70653	-0.0927557	1.32059	-1.48455	1.45963	-1.82131	0.535762	0.802714	-0.902147	-0.182141	-0.520688	-0.0357112		-1.87e-17	1
cg01613189	0.929281	0.422626	0.913353	0.471619	0.680403	0.583138	0.0933024	0.649086	0.92571	0.118003	0.715047	0.148476	0.387625		0.541359	0.299496		cg01613189	1.29525	-0.396443	1.24206	-0.232857	0.464257	0.139497	-1.49603	0.359693	1.28333	-1.41356	0.579932	-1.31181	-0.513309		4.95e-16	1
cg09518670	0.917768	0.774591	0.514024	0.680989	0.751659	0.926258	0.0967046	0.771809	0.918535	0.228092	0.548976	0.42114	0.348109		0.607589	0.273062		cg09518670	1.13593	0.611591	-0.342651	0.268803	0.527611	1.16702	-1.87095	0.601403	1.13874	-1.38978	-0.214651	-0.682808	-0.950259		-3.07e-16	1
cg14989988	0.945415	0.954826	0.955281	0.950379	0.859458	0.925758	0.548623	0.9416	0.944982	0.956361	0.936275	0.76991	0.860409		0.888406	0.115983		cg14989988	0.491526	0.572673	0.576597	0.534325	-0.249586	0.322046	-2.92959	0.458635	0.487795	0.585908	0.412723	-1.02166	-0.24139		9.61e-16	1
cg10296516	0.934849	0.932642	0.933267	0.937754	0.924061	0.918062	0.866524	0.94082	0.914609	0.890367	0.935124	0.905188	0.787624		0.909299	0.0424019		cg10296516	0.60256	0.550507	0.565244	0.671065	0.34813	0.206667	-1.0088	0.743388	0.125221	-0.446492	0.609044	-0.0969597	-2.86957		-4.1e-16	1
cg16468079	0.0190688	0.0240927	0.0237196	0.0213036	0.0305181	0.0243385	0.0283398	0.0179802	0.0155732	0.0315847	0.0200309	0.0290106	0.0274292		0.0240761	0.00508615		cg16468079	-0.984504	0.00325335	-0.070105	-0.545114	1.26657	0.0515781	0.838292	-1.19853	-1.67178	1.47627	-0.795339	0.970169	0.659244		-5.89e-16	1
cg23141914	0.927987	0.940225	0.960789	0.944854	0.942524	0.932399	0.533641	0.945373	0.958935	0.50088	0.885937	0.912891	0.694732		0.852398	0.164077		cg23141914	0.460697	0.53528	0.660614	0.563497	0.549295	0.487583	-1.94273	0.566657	0.649314	-2.14239	0.204412	0.368692	-0.960922		8.45e-16	1
cg24006770	0.923611	0.942186	0.941075	0.92594	0.946477	0.910702	0.514047	0.856511	0.939483	0.701022	0.89501	0.626607	0.788715		0.839338	0.140916		cg24006770	0.598041	0.72986	0.721973	0.61457	0.76031	0.506436	-2.3084	0.121868	0.710677	-0.981547	0.395077	-1.50963	-0.35924		3.67e-16	1
cg04598224	0.833416	0.882134	0.86353	0.72448	0.842638	0.760463	0.292528	0.747006	0.846712	0.729401	0.843062	0.316568	0.297682		0.69074	0.227519		cg04598224	0.627095	0.841223	0.759455	0.148294	0.667627	0.306448	-1.75024	0.247301	0.685534	0.169927	0.66949	-1.64458	-1.72758		-2.39e-16	1
cg01560283	0.865099	0.880434	0.878952	0.873258	0.907306	0.894141	0.919233	0.916011	0.886199	0.931386	0.885027	0.925988	0.911373		0.898031	0.0216547		cg01560283	-1.52078	-0.812644	-0.88107	-1.14404	0.428291	-0.17964	0.979096	0.830286	-0.546401	1.5403	-0.600514	1.29101	0.616109		-1.17e-15	1
cg03040530	0.94022	0.791024	0.93639	0.922667	0.935737	0.930831	0.551036	0.757918	0.916462	0.556605	0.906666	0.55342	0.348289		0.772867	0.202514		cg03040530	0.826381	0.0896582	0.807468	0.739703	0.804242	0.780019	-1.09538	-0.073814	0.709066	-1.06788	0.660692	-1.08361	-2.09654		-6.83e-16	1
cg02824443	0.929522	0.956213	0.91052	0.724651	0.867985	0.873739	0.351786	0.934612	0.963821	0.26965	0.941013	0.850977	0.740126		0.793432	0.227626		cg02824443	0.597867	0.715124	0.514388	-0.302166	0.327525	0.352802	-1.94023	0.620229	0.74855	-2.30106	0.64835	0.252807	-0.234182		1.99e-16	1
cg09703963	0.945933	0.938993	0.963849	0.955609	0.954736	0.954532	0.705365	0.945427	0.961394	0.915008	0.918074	0.80034	0.845727		0.908076	0.0780311		cg09703963	0.485156	0.396213	0.714754	0.609151	0.597963	0.595349	-2.59782	0.478669	0.683297	0.0888373	0.128129	-1.38068	-0.799022		1.32e-15	1
cg15873449	0.921297	0.836003	0.903977	0.929789	0.962108	0.864929	0.945973	0.889687	0.919156	0.941781	0.921243	0.951923	0.920069		0.915995	0.0354689		cg15873449	0.149487	-2.25529	-0.338827	0.3889	1.30011	-1.43975	0.845202	-0.741737	0.0891289	0.726995	0.147967	1.01294	0.114868		-4.62e-16	1
cg14074284	0.930927	0.919031	0.743967	0.905865	0.89251	0.929764	0.515104	0.901413	0.923302	0.683457	0.911133	0.280504	0.824662		0.797049	0.198749		cg14074284	0.673606	0.613751	-0.26708	0.547503	0.480309	0.667754	-1.4186	0.525107	0.635237	-0.571535	0.574009	-2.59899	0.138932		1.15e-16	1
cg08332866	0.95583	0.84997	0.823625	0.905085	0.933063	0.956475	0.658762	0.946046	0.951326	0.653968	0.92177	0.60816	0.793417		0.842884	0.127096		cg08332866	0.888666	0.0557513	-0.151537	0.4894	0.709534	0.893739	-1.44869	0.811685	0.85323	-1.48641	0.620682	-1.84683	-0.389214		1.28e-16	1
cg10596361	0.980228	0.978078	0.963178	0.939877	0.972104	0.988866	0.854536	0.978032	0.980849	0.954895	0.968086	0.903136	0.866576		0.948342	0.0449993		cg10596361	0.708585	0.660821	0.329699	-0.188098	0.52807	0.900555	-2.0846	0.659788	0.722406	0.145624	0.438771	-1.00458	-1.81704		4.27e-16	1
cg08209336	0.945774	0.964845	0.948915	0.886415	0.948774	0.93885	0.502839	0.879159	0.899423	0.406128	0.898831	0.832203	0.398161		0.803871	0.214312		cg08209336	0.662134	0.751122	0.676792	0.38516	0.676133	0.629827	-1.40464	0.351304	0.445854	-1.8559	0.443095	0.132203	-1.89308		0	1
cg27562595	0.643255	0.750371	0.725045	0.729405	0.927741	0.724231	0.705488	0.672623	0.637374	0.926122	0.661294	0.86926	0.74236		0.747274	0.0993407		cg27562595	-1.0471	0.0311666	-0.223766	-0.179883	1.81664	-0.231968	-0.420633	-0.751464	-1.1063	1.80035	-0.865513	1.22795	-0.0494714		1.97e-15	1
cg05131771	0.946765	0.946692	0.93841	0.910173	0.942441	0.943549	0.818527	0.915132	0.945613	0.782086	0.936116	0.847769	0.901224		0.905731	0.0548497		cg05131771	0.748122	0.746787	0.595805	0.0809973	0.669288	0.689498	-1.58987	0.171402	0.72712	-2.25425	0.553983	-1.05673	-0.0821555		3.89e-16	1
cg01995099	0.889664	0.889268	0.914345	0.886827	0.890444	0.88994	0.815873	0.840006	0.915043	0.717562	0.819647	0.538144	0.616535		0.817177	0.120261		cg01995099	0.60275	0.599454	0.807975	0.579156	0.609233	0.605048	-0.01084	0.18983	0.813779	-0.828323	0.0205398	-2.32022	-1.66838		0	1
cg00378313	0.862391	0.951161	0.937009	0.869539	0.671411	0.946926	0.600535	0.838168	0.616761	0.678481	0.915544	0.818439	0.634025		0.795415	0.1351		cg00378313	0.495753	1.15283	1.04807	0.548667	-0.91787	1.12148	-1.44249	0.31646	-1.32238	-0.865536	0.889187	0.170426	-1.1946		7.17e-16	1
cg16818372	0.949293	0.959473	0.945239	0.685241	0.946217	0.958616	0.659928	0.877937	0.942048	0.631836	0.948822	0.295269	0.145505		0.765033	0.272648		cg16818372	0.675817	0.713156	0.660949	-0.292653	0.664536	0.710012	-0.385496	0.414103	0.649244	-0.488529	0.67409	-1.72297	-2.27226		-5.47e-16	1
cg01192572	0.889635	0.890242	0.67255	0.812452	0.928374	0.791586	0.923551	0.889637	0.87943	0.914511	0.853801	0.938381	0.90492		0.86839	0.0730852		cg01192572	0.290692	0.298996	-2.67961	-0.765385	0.820744	-1.05088	0.75474	0.29072	0.151056	0.631049	-0.199613	0.957664	0.499829		-1.12e-15	1
cg04493558	0.128351	0.122059	0.225007	0.435743	0.584458	0.120342	0.361496	0.186106	0.132138	0.910578	0.373586	0.264861	0.661955		0.346668	0.245875		cg04493558	-0.887917	-0.913507	-0.494806	0.362278	0.967116	-0.92049	0.0603094	-0.65302	-0.872515	2.29348	0.109481	-0.332718	1.28231		0	1
cg15233961	0.945533	0.920814	0.936172	0.894051	0.810411	0.945882	0.687295	0.924636	0.940802	0.655025	0.919755	0.91767	0.919204		0.87825	0.0985017		cg15233961	0.683061	0.432118	0.588033	0.160409	-0.688708	0.686605	-1.93859	0.470912	0.63504	-2.26621	0.42136	0.400198	0.415771		-4.4e-16	1
cg00066817	0.884809	0.939725	0.899088	0.883155	0.853546	0.881769	0.833243	0.900344	0.901517	0.831805	0.880692	0.875	0.826332		0.876233	0.0326273		cg00066817	0.262866	1.94599	0.70049	0.212168	-0.695322	0.169685	-1.31761	0.738984	0.774941	-1.36167	0.136662	-0.037778	-1.5294		1.26e-15	1
cg21239997	0.886228	0.886945	0.584425	0.813713	0.318739	0.469087	0.369746	0.510404	0.60602	0.550975	0.659918	0.337604	0.317742		0.562427	0.204872		cg21239997	1.58051	1.58401	0.107376	1.22656	-1.18947	-0.455601	-0.940497	-0.253928	0.212785	-0.055897	0.475867	-1.09738	-1.19433		0	1
cg16494567	0.932881	0.880183	0.919327	0.925578	0.918467	0.962574	0.733493	0.922926	0.921681	0.850467	0.932261	0.878674	0.828525		0.892849	0.0604646		cg16494567	0.662069	-0.209473	0.437911	0.5413	0.423692	1.15315	-2.63553	0.497432	0.476843	-0.700945	0.651822	-0.23444	-1.06383		-4.08e-15	1
cg17024944	0.577768	0.490828	0.282324	0.505861	0.74019	0.650025	0.700912	0.490192	0.375519	0.557757	0.424863	0.715646	0.634046		0.549687	0.138763		cg17024944	0.202364	-0.424164	-1.92676	-0.315831	1.37286	0.723085	1.0898	-0.428753	-1.25514	0.0581566	-0.899541	1.19598	0.607935		-3.16e-16	1
cg06792368	0.948442	0.757367	0.480766	0.615946	0.951423	0.391733	0.882305	0.443473	0.61591	0.967172	0.786089	0.78826	0.956127		0.737309	0.207883		cg06792368	1.01563	0.0964879	-1.23407	-0.5838	1.02997	-1.66236	0.697489	-1.41347	-0.583975	1.10573	0.234652	0.245097	1.0526		4.27e-16	1
cg04614053	0.0714772	0.0682638	0.114324	0.104139	0.128589	0.0510177	0.0990959	0.099764	0.130975	0.615589	0.0882431	0.514697	0.254481		0.18005	0.179054		cg04614053	-0.606372	-0.624319	-0.367078	-0.423957	-0.287409	-0.720637	-0.452124	-0.448393	-0.274081	2.43244	-0.512736	1.86897	0.415691		6.83e-17	1
cg12874479	0.915891	0.941283	0.891636	0.900139	0.739251	0.910747	0.142857	0.883533	0.781063	0.747381	0.618499	0.678686	0.529018		0.744614	0.221909		cg12874479	0.771835	0.886256	0.662531	0.700847	-0.0241671	0.748651	-2.71172	0.626015	0.16425	0.0124685	-0.568319	-0.297096	-0.97155		0	1
cg01694331	0.918051	0.92667	0.913868	0.892665	0.935044	0.912394	0.612985	0.771404	0.91252	0.487791	0.814818	0.355425	0.553168		0.769754	0.199004		cg01694331	0.745195	0.788506	0.724176	0.617631	0.830584	0.716771	-0.787767	0.00829278	0.717404	-1.41687	0.226446	-2.08202	-1.08835		1.37e-16	1
cg17225169	0.941505	0.942027	0.954403	0.952078	0.946935	0.947981	0.96205	0.947052	0.93753	0.968021	0.94014	0.964878	0.973997		0.9522	0.0116854		cg17225169	-0.915223	-0.870549	0.188574	-0.0104154	-0.450552	-0.36106	0.842917	-0.440492	-1.25542	1.35391	-1.03203	1.08499	1.86534		1.1e-14	1
cg13569868	0.94097	0.937827	0.953076	0.86728	0.919613	0.914767	0.660072	0.949241	0.933036	0.79671	0.934127	0.481033	0.903298		0.86085	0.140278		cg13569868	0.571155	0.548745	0.657455	0.0458357	0.418902	0.384362	-1.43129	0.630117	0.514591	-0.457239	0.522374	-2.70761	0.3026		6.83e-17	1
cg26547875	0.93923	0.94624	0.944103	0.954496	0.944689	0.95039	0.849633	0.928992	0.949537	0.931201	0.937155	0.778871	0.759676		0.908786	0.067499		cg26547875	0.451036	0.554892	0.523235	0.677204	0.531905	0.616366	-0.876355	0.299354	0.60374	0.332079	0.420301	-1.92469	-2.20907		-1.2e-15	1
cg27640020	0.944812	0.940769	0.951597	0.954153	0.950928	0.821028	0.392418	0.954276	0.959972	0.802233	0.932475	0.617074	0.793324		0.847312	0.17035		cg27640020	0.572349	0.548616	0.612181	0.627184	0.608256	-0.154297	-2.67035	0.62791	0.661341	-0.264629	0.499927	-1.35156	-0.316924		0	1
cg23514374	0.939071	0.93492	0.957951	0.953227	0.933028	0.756474	0.478033	0.970322	0.94592	0.547081	0.938453	0.801745	0.817928		0.844166	0.162694		cg23514374	0.583336	0.557821	0.699385	0.670347	0.546195	-0.538998	-2.25044	0.775424	0.625435	-1.82604	0.57954	-0.26074	-0.161268		2.82e-16	1
cg12421075	0.927854	0.951482	0.948351	0.928711	0.968681	0.949132	0.96644	0.942715	0.936022	0.95677	0.88903	0.953811	0.96094		0.944611	0.0210888		cg12421075	-0.794598	0.325852	0.177384	-0.75396	1.14137	0.214405	1.03511	-0.0898849	-0.407279	0.576557	-2.63555	0.436285	0.774304		-4.82e-15	1
cg06074146	0.944224	0.956803	0.953665	0.946558	0.951825	0.957885	0.917487	0.946157	0.958536	0.909174	0.953501	0.924863	0.932001		0.942514	0.0163846		cg06074146	0.104355	0.872138	0.680591	0.246834	0.568292	0.938173	-1.52744	0.222334	0.977894	-2.03484	0.670567	-1.07729	-0.641606		-5.71e-15	1
cg27639104	0.937237	0.923862	0.965229	0.948325	0.94785	0.960415	0.719215	0.940182	0.958038	0.931854	0.953137	0.775541	0.510423		0.882408	0.135163		cg27639104	0.405647	0.306697	0.612746	0.487687	0.484168	0.577128	-1.20739	0.427441	0.559549	0.365826	0.523286	-0.790658	-2.75213		-8.54e-16	1
cg03422895	0.907344	0.890631	0.912403	0.893507	0.921982	0.936307	0.951671	0.899073	0.927232	0.935222	0.913465	0.959918	0.944872		0.922587	0.0222579		cg03422895	-0.684804	-1.4357	-0.457531	-1.30651	-0.0271567	0.616425	1.30669	-1.05644	0.208687	0.567697	-0.409799	1.67722	1.00123		2.29e-15	1
cg15772157	0.905273	0.897965	0.913553	0.697316	0.849008	0.891734	0.454884	0.690491	0.924832	0.452991	0.833781	0.669568	0.608087		0.753037	0.170378		cg15772157	0.893519	0.850629	0.942115	-0.327046	0.563284	0.814056	-1.74995	-0.367105	1.00832	-1.76106	0.473913	-0.489906	-0.850758		8.8e-16	1
cg20935293	0.588015	0.671985	0.849851	0.505565	0.600705	0.688753	0.476017	0.725359	0.666608	0.330565	0.834646	0.546037	0.346344		0.602342	0.161994		cg20935293	-0.0884442	0.429907	1.52789	-0.597411	-0.0101042	0.533421	-0.779813	0.759389	0.396713	-1.6777	1.43402	-0.347574	-1.58029		-4.61e-16	1
cg12570309	0.490698	0.346599	0.711544	0.589682	0.241153	0.410501	0.0718571	0.845083	0.785843	0.387588	0.768167	0.214363	0.500714		0.489523	0.241563		cg12570309	0.00486753	-0.591661	0.919106	0.414629	-1.02818	-0.327128	-1.72901	1.47192	1.22668	-0.42198	1.15351	-1.13908	0.0463311		-1.3e-16	1
cg18623649	0.936151	0.935619	0.950795	0.634493	0.927721	0.936784	0.0661079	0.673597	0.937223	0.04947	0.784475	0.542581	0.209333		0.660335	0.344068		cg18623649	0.801632	0.800087	0.844194	-0.0751051	0.777131	0.803474	-1.72706	0.0385463	0.804747	-1.77542	0.360803	-0.342239	-1.31079		0	1
ch.8.89640933F	0.0922004	0.113382	0.119368	0.12844	0.0848057	0.0877634	0.0654744	0.0995558	0.148797	0.0785063	0.118832	0.0834821	0.0753033		0.0996855	0.0242831		ch.8.89640933F	-0.308242	0.564024	0.810553	1.18416	-0.612765	-0.49096	-1.40885	-0.00534012	2.02248	-0.872181	0.788478	-0.667271	-1.00408		0	1
cg03334307	0.946903	0.953058	0.950658	0.930146	0.938527	0.934165	0.707143	0.794016	0.930095	0.647695	0.897154	0.806868	0.528202		0.843433	0.138278		cg03334307	0.748278	0.792787	0.775429	0.627093	0.687704	0.656152	-0.985625	-0.357375	0.626721	-1.41554	0.388499	-0.264431	-2.27969		1.09e-15	1
cg10496614	0.977616	0.985177	0.987739	0.983719	0.982609	0.989485	0.969062	0.979272	0.984318	0.972531	0.980286	0.968734	0.952105		0.977896	0.0101865		cg10496614	-0.0275421	0.714716	0.966225	0.571573	0.462641	1.13767	-0.867267	0.135089	0.630378	-0.526686	0.234585	-0.899466	-2.53191		1.71e-15	1
cg13028635	0.924018	0.91919	0.932066	0.902834	0.938205	0.940024	0.723542	0.764224	0.932853	0.67166	0.924008	0.635319	0.576591		0.82958	0.134967		cg13028635	0.699713	0.663946	0.759347	0.542761	0.804834	0.818308	-0.785656	-0.484237	0.765175	-1.17006	0.699644	-1.43932	-1.87445		3.93e-16	1
cg18560014	0.951803	0.956295	0.96648	0.960138	0.962115	0.960461	0.868992	0.941634	0.941233	0.795578	0.952037	0.921239	0.871817		0.926909	0.0510242		cg18560014	0.487887	0.575919	0.775528	0.651224	0.689979	0.657565	-1.13509	0.288589	0.280728	-2.57391	0.492468	-0.111136	-1.07974		-1.66e-15	1
cg20993253	0.937065	0.946143	0.953992	0.926413	0.93739	0.933067	0.129228	0.613329	0.819519	0.599298	0.942468	0.499673	0.179917		0.724423	0.297575		cg20993253	0.714584	0.745091	0.771466	0.678786	0.715677	0.701148	-2.00015	-0.373334	0.31957	-0.420484	0.732739	-0.755273	-1.82982		0	1
cg16513326	0.768678	0.846095	0.765726	0.118181	0.470537	0.699193	0.0998995	0.29571	0.562793	0.0893589	0.391188	0.0670094	0.0936812		0.405235	0.298742		cg16513326	1.21658	1.47572	1.2067	-0.960872	0.218589	0.983985	-1.02207	-0.366617	0.527406	-1.05735	-0.0470186	-1.13216	-1.04288		2.9e-16	1
cg17033837	0.884573	0.878623	0.937349	0.814354	0.905191	0.867163	0.746602	0.823409	0.934487	0.548002	0.856129	0.563535	0.396981		0.781261	0.170757		cg17033837	0.60502	0.570174	0.914091	0.193801	0.725767	0.503065	-0.202974	0.246827	0.897334	-1.36603	0.438443	-1.27507	-2.25045		-1.23e-15	1
cg07671695	0.92125	0.936784	0.949908	0.930344	0.93005	0.948394	0.856754	0.938497	0.945662	0.93153	0.947533	0.896122	0.860132		0.922535	0.0318257		cg07671695	-0.0403885	0.44772	0.860083	0.24535	0.236113	0.812504	-2.06693	0.501524	0.726655	0.282625	0.785463	-0.829926	-1.96079		-1.35e-15	1
cg03284440	0.112195	0.0874947	0.106955	0.0628024	0.421961	0.131527	0.149231	0.0893852	0.0974915	0.370262	0.0960572	0.18373	0.0990326		0.154471	0.111963		cg03284440	-0.37759	-0.598199	-0.424394	-0.818739	2.38909	-0.20493	-0.0468024	-0.581314	-0.508913	1.92734	-0.521724	0.261328	-0.495149		0	1
cg10165864	0.699265	0.835989	0.756439	0.177415	0.444506	0.381299	0.207093	0.819237	0.780544	0.177711	0.56466	0.210485	0.225776		0.483109	0.269159		cg10165864	0.80308	1.31104	1.0155	-1.13574	-0.143423	-0.378253	-1.02548	1.24881	1.10505	-1.13464	0.302985	-1.01287	-0.956065		1.11e-16	1
cg13566141	0.95252	0.890229	0.928742	0.88281	0.934698	0.922959	0.783911	0.901571	0.942129	0.820317	0.911977	0.75147	0.643199		0.866656	0.0917459		cg13566141	0.935886	0.256931	0.676717	0.176074	0.741631	0.613678	-0.901895	0.380555	0.822631	-0.505077	0.493977	-1.2555	-2.43561		2.73e-15	1
cg25952964	0.913547	0.938451	0.886732	0.772974	0.903146	0.705645	0.0846404	0.462797	0.783816	0.1694	0.894392	0.348719	0.106348		0.613124	0.332032		cg25952964	0.904802	0.979808	0.824044	0.481432	0.873477	0.278652	-1.59166	-0.452746	0.514084	-1.33639	0.847112	-0.796323	-1.52629		-4.78e-16	1
cg23580626	0.932252	0.918692	0.957667	0.831997	0.861251	0.761636	0.668202	0.816453	0.834072	0.629521	0.811946	0.542326	0.337251		0.76179	0.176126		cg23580626	0.967843	0.890854	1.11214	0.398619	0.564716	-0.000870141	-0.531369	0.310367	0.410398	-0.750985	0.284774	-1.24606	-2.41042		0	1
cg05836145	0.469362	0.163364	0.613944	0.189318	0.906734	0.199083	0.687823	0.879212	0.47475	0.912013	0.517396	0.911883	0.693646		0.586041	0.279945		cg05836145	-0.416789	-1.50985	0.0996729	-1.41714	1.14556	-1.38226	0.36358	1.04724	-0.397544	1.16441	-0.245206	1.16395	0.38438		0	1
cg12128119	0.913195	0.931311	0.931536	0.918375	0.936656	0.91313	0.511594	0.778463	0.932363	0.698141	0.840076	0.532306	0.590953		0.802161	0.163627		cg12128119	0.678575	0.78929	0.790664	0.710234	0.821956	0.67818	-1.77579	-0.144832	0.795723	-0.635716	0.231712	-1.64921	-1.29079		2.39e-16	1
cg20064704	0.940808	0.951592	0.952863	0.945311	0.958518	0.945859	0.862281	0.943518	0.968012	0.922727	0.959197	0.836015	0.768071		0.919598	0.05998		cg20064704	0.353625	0.533408	0.554602	0.428703	0.648887	0.437825	-0.955595	0.398795	0.807178	0.0521693	0.660199	-1.39351	-2.52628		2.84e-15	1
cg01816191	0.930873	0.933621	0.8669	0.942098	0.953472	0.874112	0.964861	0.834606	0.92633	0.954678	0.953095	0.955671	0.966165		0.927422	0.042		cg01816191	0.0821768	0.147593	-1.441	0.34944	0.620253	-1.26927	0.891407	-2.20991	-0.0259944	0.648959	0.611273	0.672604	0.922467		5.98e-16	1
cg17367836	0.961852	0.933264	0.975173	0.943384	0.960381	0.949159	0.791688	0.932499	0.960199	0.77351	0.955447	0.905351	0.505337		0.88825	0.131658		cg17367836	0.559041	0.341907	0.660221	0.418768	0.547872	0.462635	-0.733429	0.336095	0.546485	-0.871496	0.510393	0.129896	-2.90839		-4.1e-16	1
cg10695325	0.599125	0.60428	0.15847	0.307194	0.825999	0.117812	0.436888	0.184399	0.525073	0.653406	0.3419	0.909288	0.719852		0.491053	0.257296		cg10695325	0.420031	0.440066	-1.29261	-0.714579	1.30179	-1.45063	-0.210516	-1.19183	0.132221	0.630997	-0.579693	1.6255	0.889243		0	1
cg14467690	0.923247	0.810742	0.827869	0.904388	0.8987	0.868613	0.147799	0.928411	0.879071	0.309356	0.77097	0.716664	0.493967		0.729215	0.252747		cg14467690	0.76769	0.322563	0.390326	0.693073	0.67057	0.551531	-2.30039	0.788124	0.592909	-1.66118	0.165203	-0.0496602	-0.930762		-2.65e-16	1
cg13251533	0.963212	0.966321	0.9727	0.943797	0.972398	0.963836	0.983377	0.970678	0.974747	0.989124	0.960759	0.971441	0.986409		0.970677	0.011957		cg13251533	-0.624277	-0.364278	0.169167	-2.24802	0.143971	-0.572104	1.06213	4.99e-05	0.340408	1.54277	-0.829439	0.0638817	1.31573		6.42e-15	1
cg00363830	0.905859	0.930113	0.955547	0.931061	0.982676	0.739663	0.968561	0.929624	0.473703	0.971888	0.901783	0.957523	0.980941		0.894534	0.14127		cg00363830	0.0801671	0.25185	0.431894	0.258561	0.623929	-1.09628	0.524011	0.24839	-2.97892	0.547564	0.0513124	0.445881	0.611645		1.4e-15	1
cg12464869	0.0627972	0.0869963	0.0833519	0.0982405	0.165802	0.089582	0.0728155	0.081741	0.07421	0.15483	0.0726923	0.152824	0.128048		0.101841	0.0357006		cg12464869	-1.09364	-0.415807	-0.517887	-0.100848	1.7916	-0.34338	-0.813019	-0.563011	-0.77396	1.48425	-0.816472	1.42809	0.734077		0	1
cg11723772	0.897773	0.93457	0.93846	0.668589	0.869573	0.935489	0.205317	0.93646	0.954762	0.440776	0.612897	0.512038	0.650384		0.735161	0.241217		cg11723772	0.674133	0.826678	0.842805	-0.275981	0.557226	0.830489	-2.19654	0.834516	0.910389	-1.22041	-0.506863	-0.924985	-0.351453		1.2e-16	1
cg14022995	0.948444	0.94023	0.949903	0.914721	0.946338	0.946457	0.234281	0.913068	0.949701	0.826012	0.880513	0.562275	0.738117		0.826928	0.210852		cg14022995	0.576311	0.537354	0.583229	0.416372	0.566324	0.566887	-2.81072	0.408534	0.58227	-0.0043443	0.254138	-1.25516	-0.4212		-5.81e-16	1
cg09926562	0.918777	0.922876	0.889138	0.873729	0.992196	0.929938	0.961165	0.882091	0.915584	0.939458	0.820458	0.937889	0.952381		0.918129	0.0439467		cg09926562	0.0147361	0.108007	-0.659697	-1.01032	1.68538	0.268704	0.979269	-0.820039	-0.0579078	0.485338	-2.2225	0.44964	0.779391		-4.28e-15	1
cg24244478	0.93086	0.94234	0.939562	0.726687	0.786397	0.912263	0.106217	0.915216	0.944122	0.468786	0.707264	0.7681	0.717868		0.758898	0.240574		cg24244478	0.714797	0.762517	0.750966	-0.133894	0.114304	0.637492	-2.71302	0.649769	0.769921	-1.20592	-0.214631	0.0382479	-0.170554		-7.9e-17	1
cg19690704	0.967348	0.969861	0.968978	0.960401	0.95052	0.957441	0.75612	0.923195	0.926588	0.885329	0.964764	0.888917	0.352257		0.88244	0.169845		cg19690704	0.499915	0.514712	0.509512	0.459013	0.400837	0.441587	-0.743736	0.239956	0.259934	0.017009	0.484699	0.0381375	-3.12157		1.37e-15	1
cg03841627	0.896875	0.909615	0.837453	0.836986	0.891779	0.861385	0.192538	0.791374	0.908185	0.57728	0.675458	0.543842	0.176972		0.69998	0.259165		cg03841627	0.759728	0.808886	0.530445	0.528644	0.740067	0.622788	-1.95799	0.35265	0.80337	-0.473444	-0.0946191	-0.602467	-2.01805		0	1
cg26978611	0.948296	0.932954	0.955743	0.916219	0.953578	0.963197	0.654177	0.82702	0.945823	0.625663	0.845234	0.65477	0.506588		0.825328	0.15869		cg26978611	0.774894	0.678216	0.821819	0.572756	0.808178	0.868793	-1.07852	0.0106621	0.759313	-1.25821	0.12544	-1.07478	-2.00856		-8.2e-16	1
cg07201089	0.0819306	0.0957985	0.120908	0.0849543	0.246883	0.0858343	0.123674	0.11521	0.100568	0.140942	0.112014	0.118358	0.193386		0.124651	0.0470407		cg07201089	-0.908151	-0.613344	-0.0795674	-0.843873	2.59843	-0.825166	-0.0207546	-0.200699	-0.511962	0.346313	-0.268637	-0.133776	1.46119		3.07e-16	1
cg27300804	0.888278	0.908844	0.927739	0.90907	0.948612	0.886769	0.954595	0.957261	0.942694	0.959234	0.933925	0.963845	0.954301		0.933474	0.0270881		cg27300804	-1.6685	-0.909281	-0.211736	-0.900927	0.558815	-1.72421	0.779712	0.878112	0.340378	0.950961	0.0166537	1.12117	0.768854		8.13e-15	1
cg25313698	0.946093	0.947859	0.595434	0.863885	0.645301	0.803647	0.413838	0.884564	0.888138	0.783167	0.667115	0.538003	0.304307		0.71395	0.206792		cg25313698	1.12259	1.13113	-0.573117	0.725051	-0.331972	0.433754	-1.45128	0.825052	0.842334	0.334719	-0.226483	-0.850843	-1.98094		-2.39e-16	1
cg07936323	0.858527	0.911006	0.892213	0.775423	0.870052	0.871492	0.140591	0.548961	0.851723	0.434271	0.741768	0.419929	0.341176		0.665933	0.257205		cg07936323	0.748796	0.952831	0.879765	0.425693	0.793604	0.799203	-2.04251	-0.454783	0.722343	-0.900693	0.294842	-0.956452	-1.26264		-4.44e-16	1
cg09585974	0.940482	0.957615	0.947898	0.912638	0.923164	0.944582	0.631434	0.95951	0.969743	0.604887	0.899703	0.681962	0.947095		0.870824	0.134243		cg09585974	0.518893	0.64652	0.57414	0.311478	0.389893	0.549433	-1.78326	0.660638	0.736868	-1.98102	0.215125	-1.40687	0.568157		-1.06e-15	1
cg16294620	0.942641	0.947688	0.959165	0.950306	0.943809	0.945338	0.717249	0.922907	0.94093	0.793239	0.900959	0.917109	0.78033		0.897052	0.0793704		cg16294620	0.574385	0.63798	0.78258	0.670965	0.589105	0.608368	-2.26536	0.325758	0.552828	-1.30795	0.0492306	0.25271	-1.4706		2.14e-15	1
cg00578220	0.152554	0.48815	0.455282	0.184285	0.776654	0.0906811	0.374203	0.148082	0.160192	0.905599	0.297588	0.525629	0.374223		0.379471	0.250808		cg00578220	-0.904741	0.433314	0.302266	-0.778228	1.58361	-1.15144	-0.0210037	-0.922573	-0.874289	2.09773	-0.326476	0.582747	-0.0209224		-1.44e-16	1
cg05573434	0.865585	0.627729	0.893665	0.896934	0.896715	0.867315	0.136246	0.890142	0.837434	0.574247	0.869983	0.463457	0.400714		0.709244	0.247926		cg05573434	0.630598	-0.328786	0.743857	0.757044	0.756162	0.637576	-2.31117	0.729648	0.517053	-0.544506	0.648338	-0.991372	-1.24444		2.56e-16	1
cg19137726	0.938406	0.938359	0.902675	0.800605	0.886539	0.934189	0.149157	0.91212	0.912049	0.734894	0.871732	0.711594	0.693991		0.798947	0.214376		cg19137726	0.650537	0.650315	0.483859	0.00773414	0.408591	0.630864	-3.03108	0.527921	0.52759	-0.298787	0.33952	-0.407477	-0.489588		0	1
cg24312879	0.915598	0.883988	0.726875	0.870818	0.81902	0.913516	0.803207	0.915767	0.907215	0.39448	0.678068	0.555934	0.445363		0.756142	0.184521		cg24312879	0.864161	0.69285	-0.158614	0.621477	0.34076	0.852875	0.255062	0.865074	0.818727	-1.96	-0.423116	-1.08501	-1.68424		-1.37e-16	1
cg01837631	0.918496	0.924694	0.934268	0.932462	0.95567	0.942422	0.984705	0.924954	0.882503	0.930184	0.92348	0.956438	0.967188		0.936728	0.0255085		cg01837631	-0.714752	-0.471777	-0.0964484	-0.167224	0.742601	0.223223	1.88083	-0.461584	-2.12577	-0.256544	-0.519359	0.772676	1.19413		2.99e-15	1
cg04084348	0.600344	0.702178	0.666038	0.728669	0.881793	0.775	0.902933	0.445976	0.834209	0.808514	0.486372	0.905686	0.734872		0.72866	0.148482		cg04084348	-0.864186	-0.178353	-0.421752	5.59e-05	1.03132	0.31209	1.17369	-1.90383	0.710853	0.5378	-1.63177	1.19223	0.0418368		-7.42e-16	1
cg01407419	0.920762	0.868184	0.84345	0.697354	0.912041	0.864084	0.449114	0.899703	0.891221	0.333914	0.771791	0.485607	0.480925		0.724473	0.210995		cg01407419	0.9303	0.681111	0.563886	-0.128531	0.888969	0.661678	-1.30505	0.830492	0.790294	-1.85104	0.224261	-1.13209	-1.15428		0	1
cg26400835	0.912196	0.926705	0.929229	0.826975	0.789731	0.757958	0.207977	0.434434	0.877198	0.177841	0.767187	0.467232	0.589266		0.666456	0.266066		cg26400835	0.923607	0.978138	0.987622	0.603307	0.463325	0.343908	-1.72318	-0.872049	0.792066	-1.83645	0.378593	-0.748777	-0.290115		-4.27e-17	1
cg04475193	0.941019	0.957247	0.946341	0.894732	0.950234	0.934417	0.811991	0.915606	0.950906	0.826863	0.951377	0.616587	0.849996		0.888255	0.0959349		cg04475193	0.549995	0.71915	0.605472	0.0675156	0.646056	0.481175	-0.794954	0.285097	0.653059	-0.639933	0.657966	-2.83179	-0.398804		-5.98e-16	1
cg06798483	0.851179	0.885528	0.894715	0.839905	0.81021	0.926885	0.463511	0.886989	0.90497	0.630115	0.865648	0.90528	0.389464		0.7888	0.177875		cg06798483	0.350688	0.543798	0.595448	0.287307	0.120368	0.7763	-1.82875	0.55201	0.653097	-0.892111	0.432031	0.654842	-2.24503		-4.44e-16	1
cg07791834	0.932941	0.93973	0.921423	0.886071	0.936305	0.921274	0.739587	0.881621	0.937009	0.783904	0.845176	0.553033	0.520533		0.830662	0.144595		cg07791834	0.707351	0.754303	0.627695	0.383202	0.730613	0.626661	-0.629864	0.352427	0.73548	-0.323377	0.100374	-1.92005	-2.14482		9.91e-16	1
cg23604683	0.873585	0.87509	0.636812	0.79095	0.744798	0.886027	0.643483	0.75419	0.855179	0.695476	0.77692	0.59909	0.577643		0.746865	0.10894		cg23604683	1.16321	1.17702	-1.01021	0.404671	-0.0189721	1.27741	-0.948973	0.0672446	0.994251	-0.471718	0.275888	-1.35647	-1.55335		8.71e-16	1
cg26666968	0.899508	0.939698	0.948115	0.911965	0.966273	0.934191	0.956917	0.924991	0.951478	0.944224	0.937226	0.963647	0.959145		0.941337	0.0199724		cg26666968	-2.09434	-0.0820734	0.339369	-1.47061	1.24853	-0.357798	0.780087	-0.818403	0.507785	0.144572	-0.205826	1.11707	0.891634		-8.99e-15	1
cg08355045	0.892086	0.944518	0.85459	0.242193	0.135616	0.473002	0.0901094	0.418483	0.197425	0.0949467	0.524515	0.231263	0.178157		0.405916	0.312068		cg08355045	1.5579	1.72591	1.43775	-0.524639	-0.866156	0.214972	-1.01198	0.0402711	-0.668094	-0.996479	0.380044	-0.559664	-0.729837		2.05e-16	1
cg12950382	0.844209	0.875472	0.850746	0.912267	0.950432	0.937959	0.962339	0.909323	0.941501	0.942123	0.871758	0.947176	0.928816		0.913394	0.0400688		cg12950382	-1.72665	-0.946418	-1.5635	-0.0281235	0.924365	0.61308	1.22152	-0.101596	0.701473	0.716997	-1.03912	0.843098	0.384886		-6.32e-16	1
cg21229954	0.944885	0.948145	0.944597	0.921624	0.941755	0.93381	0.790907	0.912212	0.959492	0.875179	0.88908	0.746151	0.833923		0.89552	0.0669424		cg21229954	0.737428	0.78612	0.733119	0.389948	0.690668	0.571984	-1.56273	0.249347	0.95563	-0.303857	-0.0962025	-2.23131	-0.920147		9.48e-16	1
cg02811533	0.92588	0.928641	0.938891	0.889135	0.924069	0.933741	0.896427	0.905499	0.919897	0.71035	0.899172	0.697171	0.74175		0.870048	0.0893332		cg02811533	0.624989	0.655897	0.770632	0.213661	0.604711	0.712984	0.295288	0.396838	0.558015	-1.78767	0.326013	-1.93519	-1.43617		1.3e-15	1
cg16718999	0.964153	0.956233	0.967121	0.971307	0.988644	0.976576	0.978912	0.981638	0.965886	0.976709	0.964574	0.98557	0.980487		0.973678	0.0096062		cg16718999	-0.991494	-1.81596	-0.682532	-0.246808	1.55798	0.30173	0.54482	0.82865	-0.811104	0.315583	-0.94768	1.23798	0.708835		4.46e-15	1
cg06891548	0.048332	0.0428804	0.0537709	0.0714405	0.0383062	0.0709757	0.0412167	0.0569242	0.0476482	0.0442712	0.0754689	0.0319764	0.0326886		0.0504538	0.0145433		cg06891548	-0.145899	-0.520755	0.228086	1.44305	-0.835277	1.41109	-0.635149	0.444907	-0.192918	-0.425121	1.72005	-1.27052	-1.22155		-2.9e-16	1
cg08840010	0.940209	0.944412	0.948998	0.928983	0.945703	0.849301	0.531439	0.906128	0.928815	0.214701	0.716347	0.662912	0.298177		0.755087	0.257708		cg08840010	0.718343	0.734651	0.752448	0.67478	0.739662	0.365584	-0.867832	0.586095	0.674129	-2.09689	-0.150322	-0.35767	-1.77297		-3.76e-16	1
cg08381918	0.912079	0.912138	0.940052	0.900259	0.890784	0.957478	0.922638	0.928515	0.953539	0.776231	0.891183	0.814502	0.70662		0.885078	0.0745463		cg08381918	0.362203	0.362986	0.737444	0.203645	0.0765315	0.971208	0.503845	0.582685	0.918361	-1.46013	0.0818911	-0.946746	-2.39392		0	1
cg14391016	0.920979	0.93304	0.955955	0.704916	0.74834	0.852419	0.163289	0.362918	0.687136	0.185777	0.405363	0.193934	0.159103		0.559475	0.321362		cg14391016	1.12491	1.16244	1.23375	0.452576	0.587702	0.911572	-1.23283	-0.611636	0.397251	-1.16285	-0.479556	-1.13747	-1.24586		-2.73e-16	1
cg04287686	0.226864	0.201842	0.207669	0.191323	0.18852	0.289789	0.135851	0.160494	0.285127	0.131885	0.18105	0.129378	0.125796		0.188891	0.0546685		cg04287686	0.694602	0.236891	0.343483	0.0444733	-0.00678835	1.84563	-0.970224	-0.519447	1.76034	-1.04276	-0.143425	-1.08862	-1.15415		3.42e-16	1
cg17945140	0.928265	0.928248	0.923736	0.889804	0.938591	0.92145	0.295453	0.859673	0.951358	0.532369	0.863242	0.643513	0.783076		0.804522	0.198201		cg17945140	0.624333	0.624248	0.601483	0.430283	0.67643	0.589948	-2.56844	0.278261	0.740847	-1.37311	0.296266	-0.812348	-0.108199		-5.65e-16	1
cg07390459	0.852539	0.632937	0.905488	0.806439	0.88402	0.882998	0.259674	0.864695	0.885704	0.383645	0.783051	0.481011	0.573904		0.707393	0.218764		cg07390459	0.663483	-0.340346	0.905522	0.452753	0.807386	0.802714	-2.04658	0.719049	0.815084	-1.47989	0.345843	-1.03482	-0.610194		4.36e-16	1
cg14212190	0.0755242	0.0549776	0.0621861	0.0744147	0.0864907	0.0672228	0.0811189	0.0752315	0.0667768	0.0974334	0.0632791	0.0914784	0.0994967		0.076587	0.0139728		cg14212190	-0.0760641	-1.54653	-1.03064	-0.155464	0.708788	-0.670174	0.324337	-0.0970098	-0.702092	1.49193	-0.952416	1.06574	1.6396		0	1
cg02202589	0.94589	0.941866	0.358323	0.593056	0.308747	0.85828	0.32856	0.841301	0.820944	0.64719	0.464162	0.211401	0.151663		0.574722	0.287462		cg02202589	1.29119	1.27719	-0.75279	0.0637792	-0.925252	0.986418	-0.856327	0.927354	0.856538	0.252095	-0.384605	-1.26389	-1.4717		2.05e-16	1
cg00273220	0.909325	0.912505	0.894514	0.926135	0.92353	0.904239	0.932491	0.877494	0.929622	0.954238	0.872782	0.945816	0.936563		0.916866	0.0248133		cg00273220	-0.303905	-0.175731	-0.900813	0.373557	0.268586	-0.508872	0.62973	-1.5867	0.514093	1.50613	-1.77662	1.16671	0.793838		-2.74e-15	1
cg22122603	0.395112	0.33032	0.379357	0.225228	0.487211	0.208286	0.492719	0.268661	0.244052	0.872067	0.539032	0.835306	0.401751		0.436854	0.212993		cg22122603	-0.195977	-0.500176	-0.26995	-0.993581	0.236427	-1.07313	0.262284	-0.789666	-0.905205	2.04332	0.479725	1.87073	-0.164806		-1.45e-16	1
cg08498465	0.970938	0.971309	0.983808	0.978862	0.98471	0.976351	0.986571	0.972898	0.968384	0.985474	0.960275	0.985878	0.97746		0.977147	0.008123		cg08498465	-0.764424	-0.718786	0.819999	0.211038	0.931035	-0.0980848	1.16011	-0.523188	-1.0789	1.02506	-2.07716	1.07482	0.0384792		-2.52e-14	1
cg02717470	0.848703	0.828352	0.910442	0.505694	0.818119	0.789142	0.0656113	0.752934	0.898795	0.560744	0.675879	0.282289	0.169609		0.623563	0.286809		cg02717470	0.784983	0.714028	1.00025	-0.410965	0.678348	0.577315	-1.94538	0.451072	0.959636	-0.219026	0.18241	-1.1899	-1.58277		0	1
cg06277900	0.930582	0.869945	0.0174208	0.473854	0.918221	0.0290769	0.931346	0.46165	0.121585	0.928947	0.037726	0.908677	0.939657		0.582207	0.403463		cg06277900	0.863464	0.713171	-1.39985	-0.268558	0.832826	-1.37096	0.865358	-0.298805	-1.14167	0.859409	-1.34952	0.809171	0.885956		0	1
cg14481124	0.942538	0.873033	0.871422	0.376103	0.808419	0.803784	0.369318	0.744837	0.840902	0.192432	0.592172	0.252518	0.135534		0.600232	0.293757		cg14481124	1.16527	0.928664	0.92318	-0.762973	0.708708	0.692929	-0.786073	0.492262	0.819285	-1.38822	-0.0274374	-1.18368	-1.58191		-2.56e-16	1
cg18091269	0.684279	0.94403	0.791855	0.483916	0.289066	0.537459	0.658628	0.40502	0.633523	0.0947018	0.570854	0.15945	0.0964893		0.488406	0.267831		cg18091269	0.731332	1.70116	1.13299	-0.0167617	-0.744273	0.183152	0.63556	-0.311336	0.541823	-1.46997	0.307837	-1.22822	-1.4633		-2.56e-16	1
cg07574896	0.911756	0.641487	0.655044	0.541088	0.322545	0.45872	0.11328	0.686727	0.82129	0.234131	0.238963	0.425159	0.24222		0.484032	0.248947		cg07574896	1.71814	0.632489	0.686946	0.229192	-0.648681	-0.101674	-1.48928	0.814213	1.35474	-1.00383	-0.98442	-0.236488	-0.971338		-1.37e-16	1
cg11789804	0.918901	0.948221	0.951618	0.720562	0.552635	0.941405	0.274995	0.302465	0.884152	0.422442	0.936639	0.759418	0.361239		0.690361	0.270178		cg11789804	0.845888	0.95441	0.966984	0.111782	-0.509759	0.929181	-1.53738	-1.43571	0.717272	-0.991641	0.91154	0.255598	-1.21817		1.37e-16	1
cg01468562	0.946439	0.962637	0.936955	0.922023	0.563399	0.822421	0.14712	0.928443	0.951622	0.788588	0.910056	0.956494	0.262271		0.776805	0.277287		cg01468562	0.611763	0.670179	0.577559	0.523709	-0.769624	0.164508	-2.27088	0.546864	0.630456	0.0424944	0.480552	0.648024	-1.8556		-7e-16	1
cg14429381	0.916263	0.935191	0.903426	0.739679	0.749223	0.937939	0.435382	0.610115	0.905893	0.663389	0.896207	0.762779	0.651812		0.777485	0.156158		cg14429381	0.888709	1.00991	0.806503	-0.242099	-0.18098	1.02751	-2.19075	-1.07179	0.822298	-0.730644	0.760271	-0.0941683	-0.804779		9.14e-16	1
cg12745289	0.743478	0.539693	0.711214	0.902233	0.454325	0.514851	0.248184	0.814393	0.459693	0.654686	0.922487	0.20386	0.172178		0.564713	0.254394		cg12745289	0.70271	-0.0983537	0.575882	1.32676	-0.433929	-0.196003	-1.24425	0.981468	-0.412828	0.353676	1.40638	-1.41848	-1.54302		0	1
cg11942221	0.860785	0.834173	0.813008	0.865412	0.866002	0.812925	0.944839	0.838289	0.88664	0.902122	0.798172	0.923042	0.873964		0.863029	0.0439536		cg11942221	-0.0510377	-0.656503	-1.13803	0.0542201	0.0676536	-1.13992	1.86129	-0.562867	0.537182	0.889422	-1.47558	1.36539	0.248783		1.19e-15	1
cg20292110	0.0521406	0.0721297	0.0519705	0.0453157	0.0793651	0.068788	0.118035	0.0619652	0.0524073	0.068786	0.0590151	0.0841367	0.0827091		0.0689818	0.0193617		cg20292110	-0.869825	0.162584	-0.87861	-1.22232	0.536278	-0.010013	2.53352	-0.362399	-0.856047	-0.0101165	-0.514768	0.782726	0.708992		0	1
cg02947498	0.911941	0.856559	0.907311	0.548244	0.690609	0.750642	0.282674	0.530513	0.677792	0.150387	0.821912	0.427671	0.555586		0.623988	0.237752		cg02947498	1.21115	0.97821	1.19167	-0.318584	0.280212	0.532713	-1.43559	-0.393158	0.226304	-1.99199	0.832481	-0.82572	-0.2877		0	1
cg09246878	0.8124	0.827876	0.874697	0.904882	0.863734	0.925634	0.497247	0.741278	0.882017	0.666384	0.821989	0.700611	0.597755		0.778193	0.129784		cg09246878	0.263575	0.382816	0.743577	0.976154	0.659108	1.13605	-2.16471	-0.284432	0.799976	-0.8615	0.337455	-0.597775	-1.39029		-2.73e-16	1
cg13741802	0.0804698	0.135474	0.114858	0.0845414	0.44987	0.0818601	0.519006	0.12377	0.127644	0.450518	0.113449	0.106726	0.116871		0.192697	0.161607		cg13741802	-0.694445	-0.354088	-0.481655	-0.66925	1.59135	-0.685842	2.01916	-0.426506	-0.402536	1.59536	-0.490373	-0.531973	-0.469197		0	1
cg16083838	0.893792	0.945592	0.581969	0.301215	0.620359	0.825851	0.137622	0.947375	0.955727	0.363856	0.639959	0.23354	0.420372		0.605172	0.293164		cg16083838	0.984501	1.16119	-0.079144	-1.03681	0.0518039	0.752749	-1.59484	1.16728	1.19576	-0.823141	0.118661	-1.26766	-0.63036		-1.02e-16	1
cg08800414	0.949132	0.949644	0.950184	0.868631	0.949549	0.949272	0.44225	0.85611	0.947422	0.666456	0.913396	0.83138	0.412674		0.822008	0.19253		cg08800414	0.660281	0.662943	0.665746	0.24216	0.662449	0.66101	-1.97246	0.177126	0.651399	-0.807934	0.474669	0.048681	-2.12607		-1.2e-15	1
cg22158051	0.947051	0.943028	0.928205	0.901902	0.820253	0.941598	0.546316	0.706877	0.868801	0.72868	0.843911	0.621353	0.845299		0.818713	0.130241		cg22158051	0.985385	0.954499	0.840684	0.63873	0.0118254	0.943521	-2.09149	-0.858691	0.384577	-0.691284	0.193468	-1.51535	0.204129		3.84e-16	1
cg01559446	0.805185	0.888546	0.934038	0.905038	0.943016	0.935369	0.349323	0.907388	0.922096	0.337342	0.71239	0.539721	0.438932		0.739876	0.237705		cg01559446	0.274751	0.625442	0.81682	0.694821	0.85459	0.822419	-1.64301	0.704706	0.766583	-1.69342	-0.11563	-0.842029	-1.26604		3.93e-16	1
cg04279801	0.930393	0.890592	0.903194	0.925036	0.910684	0.9367	0.541003	0.905496	0.924403	0.414378	0.903446	0.915976	0.464273		0.812736	0.195698		cg04279801	0.601215	0.397837	0.462227	0.57384	0.500503	0.633439	-1.38853	0.473994	0.570605	-2.03557	0.463515	0.527542	-1.78061		0	1
cg18811184	0.919287	0.961465	0.957657	0.878264	0.631422	0.879566	0.265735	0.15898	0.909502	0.581271	0.805779	0.1051	0.281942		0.641228	0.327338		cg18811184	0.849452	0.978304	0.966672	0.724132	-0.0299584	0.728107	-1.14711	-1.47324	0.819561	-0.183166	0.502693	-1.63784	-1.0976		2.56e-16	1
cg06961205	0.53371	0.892798	0.731993	0.675068	0.15779	0.583208	0.165408	0.169763	0.843074	0.102518	0.724272	0.653994	0.131212		0.489601	0.298502		cg06961205	0.147769	1.35074	0.812032	0.621327	-1.11159	0.313592	-1.08606	-1.07148	1.18416	-1.29675	0.786164	0.55073	-1.20063		-2.39e-16	1
cg09438605	0.903933	0.919162	0.953393	0.732413	0.881123	0.87321	0.358114	0.94182	0.949966	0.596246	0.796844	0.795993	0.567489		0.789977	0.181935		cg09438605	0.626355	0.710058	0.898209	-0.3164	0.50098	0.457484	-2.37373	0.834601	0.879374	-1.06484	0.0377436	0.0330659	-1.2229		-9.74e-16	1
cg21330313	0.968726	0.965681	0.974769	0.952084	0.968364	0.9711	0.583616	0.944267	0.964618	0.896338	0.956841	0.897984	0.869814		0.916477	0.105646		cg21330313	0.494566	0.465744	0.55176	0.337035	0.49114	0.517038	-3.15072	0.26305	0.455682	-0.190625	0.382068	-0.175045	-0.441694		1.64e-15	1
cg17345277	0.929031	0.948759	0.955515	0.920933	0.927608	0.953419	0.846466	0.841506	0.916479	0.248341	0.927587	0.743799	0.636311		0.830443	0.198614		cg17345277	0.496382	0.595711	0.629728	0.45561	0.489217	0.619172	0.0806773	0.0557046	0.433185	-2.93082	0.489111	-0.436244	-0.977433		4.7e-16	1
cg06322983	0.825349	0.660704	0.899453	0.801268	0.850803	0.896142	0.253919	0.959815	0.875218	0.521691	0.655372	0.518349	0.34209		0.696936	0.227387		cg06322983	0.564731	-0.15934	0.890626	0.458827	0.676671	0.876061	-1.94829	1.15608	0.784045	-0.770692	-0.182791	-0.785389	-1.56054		-3.42e-16	1
cg16626067	0.98136	0.975713	0.964266	0.974402	0.983892	0.970959	0.981302	0.970833	0.972177	0.985072	0.975576	0.976446	0.986108		0.976777	0.00647536		cg16626067	0.707764	-0.164403	-1.9321	-0.366765	1.09866	-0.898557	0.698747	-0.918024	-0.71051	1.2809	-0.185504	-0.0512089	1.441		-1.18e-14	1
cg00242597	0.0819095	0.095516	0.0778947	0.122966	0.0653049	0.0699641	0.059854	0.0930465	0.0781724	0.0724328	0.0961504	0.0491878	0.0559645		0.0783357	0.0200004		cg00242597	0.17869	0.858999	-0.0220468	2.23148	-0.651524	-0.418569	-0.924066	0.735528	-0.00816546	-0.29514	0.890717	-1.45737	-1.11854		0	1
cg01353670	0.703136	0.870444	0.949346	0.76789	0.585992	0.760405	0.532563	0.640744	0.914833	0.0735294	0.48089	0.195652	0.589188		0.620355	0.260584		cg01353670	0.317677	0.959725	1.26252	0.566173	-0.13187	0.537447	-0.336904	0.0782458	1.13007	-2.09846	-0.535203	-1.62981	-0.119604		-5.02e-17	1
cg03634073	0.893617	0.913398	0.820147	0.673265	0.764002	0.87528	0.266988	0.61225	0.844166	0.61801	0.53465	0.248002	0.308176		0.643996	0.24154		cg03634073	1.03346	1.11535	0.729282	0.121175	0.496837	0.95754	-1.56085	-0.131433	0.828724	-0.107585	-0.452704	-1.63946	-1.39033		-5.64e-16	1
cg04678570	0.946067	0.947037	0.898282	0.942365	0.952664	0.943567	0.864142	0.952474	0.950165	0.54368	0.949931	0.867626	0.729477		0.883652	0.120232		cg04678570	0.519122	0.527191	0.121684	0.488327	0.573989	0.498326	-0.162273	0.57241	0.553205	-2.82763	0.55126	-0.133292	-1.28232		-1.79e-15	1
cg05600626	0.978017	0.974074	0.957123	0.957766	0.960169	0.962234	0.90799	0.953006	0.971969	0.946544	0.948443	0.924504	0.890696		0.948656	0.0260497		cg05600626	1.12709	0.975743	0.325006	0.349687	0.441947	0.521211	-1.5611	0.166966	0.89492	-0.0810845	-0.00820274	-0.927185	-2.225		5.57e-15	1
cg19684668	0.952243	0.965306	0.974109	0.952972	0.904339	0.985322	0.9554	0.962173	0.960662	0.940345	0.965747	0.511467	0.834465		0.912658	0.126599		cg19684668	0.312684	0.415871	0.485406	0.318443	-0.0657122	0.573973	0.337626	0.391118	0.379183	0.218699	0.419353	-3.169	-0.617641		1.08e-15	1
cg20895877	0.951484	0.915526	0.552589	0.638276	0.862166	0.452448	0.0993423	0.655786	0.866026	0.12045	0.935496	0.227302	0.108126		0.568078	0.335656		cg20895877	1.14226	1.03513	-0.0461469	0.209136	0.876159	-0.344491	-1.39648	0.261303	0.887658	-1.33359	1.09463	-1.01526	-1.37031		-1.54e-16	1
cg23897927	0.947934	0.96329	0.961021	0.915679	0.690764	0.923281	0.926797	0.819163	0.960243	0.890918	0.952982	0.792531	0.735459		0.883082	0.092767		cg23897927	0.699088	0.864616	0.840163	0.351391	-2.07313	0.433339	0.471239	-0.689026	0.831779	0.0844771	0.753508	-0.976115	-1.59133		1.57e-15	1
cg05491478	0.952097	0.953685	0.958303	0.95093	0.970352	0.954466	0.965907	0.954358	0.950919	0.959798	0.945215	0.963722	0.963978		0.95721	0.00719709		cg05491478	-0.710428	-0.489834	0.151846	-0.872551	1.82603	-0.381247	1.20841	-0.396265	-0.874079	0.359542	-1.66662	0.904844	0.940359		-8.3e-15	1
cg26705688	0.919495	0.431245	0.937134	0.773721	0.301318	0.478906	0.427274	0.60834	0.497427	0.370356	0.663071	0.188394	0.277275		0.528766	0.238574		cg26705688	1.63777	-0.408766	1.7117	1.02675	-0.953361	-0.208991	-0.425412	0.33354	-0.131359	-0.663983	0.56295	-1.42669	-1.05414		4.95e-16	1
cg23817627	0.870571	0.9057	0.899755	0.78506	0.792817	0.906185	0.159346	0.552113	0.825814	0.570449	0.89495	0.550914	0.645926		0.719969	0.218791		cg23817627	0.688335	0.848896	0.821724	0.297501	0.332958	0.851114	-2.56237	-0.7672	0.483771	-0.683396	0.799764	-0.772678	-0.338419		0	1
cg12115928	0.925865	0.90066	0.938771	0.854269	0.904108	0.920711	0.344626	0.718029	0.924113	0.639055	0.885229	0.674989	0.703581		0.794923	0.173405		cg12115928	0.755118	0.609764	0.829546	0.342237	0.629651	0.725396	-2.59679	-0.443438	0.745018	-0.898872	0.520777	-0.691644	-0.52676		5.72e-16	1
cg14210632	0.941799	0.944066	0.892931	0.944732	0.9364	0.843429	0.691344	0.943986	0.911405	0.711208	0.934213	0.658242	0.860657		0.862647	0.105884		cg14210632	0.747532	0.768942	0.286013	0.775236	0.696545	-0.181502	-1.61784	0.768191	0.460486	-1.43024	0.67589	-1.93046	-0.0187936		-1.71e-15	1
cg18690729	0.880008	0.597685	0.580968	0.271569	0.943114	0.148632	0.873852	0.550762	0.910122	0.882751	0.505424	0.902791	0.919081		0.689751	0.267607		cg18690729	0.710957	-0.344032	-0.406502	-1.56267	0.946773	-2.02206	0.687955	-0.519374	0.823487	0.721205	-0.688793	0.796092	0.856965		3.07e-16	1
cg00756845	0.914097	0.931419	0.939932	0.925264	0.910674	0.920593	0.869002	0.905616	0.923415	0.72262	0.860088	0.476588	0.808738		0.854465	0.128843		cg00756845	0.462826	0.597267	0.663344	0.549501	0.436256	0.513243	0.112831	0.396999	0.535149	-1.0233	0.043645	-2.93285	-0.354908		-5.81e-16	1
cg22614518	0.941001	0.929253	0.921385	0.915577	0.938326	0.953287	0.871617	0.956814	0.916767	0.627224	0.921317	0.539979	0.855865		0.868339	0.130784		cg22614518	0.555586	0.46576	0.405599	0.361188	0.535129	0.649526	0.0250597	0.676495	0.370291	-1.84361	0.405078	-2.51071	-0.095383		5.69e-16	1
ch.3.2859325R	0.094661	0.103247	0.147276	0.135538	0.0775258	0.105941	0.0799164	0.140532	0.0951991	0.0691108	0.11092	0.0932299	0.0807206		0.102601	0.0250824		ch.3.2859325R	-0.316567	0.0257329	1.78111	1.31313	-0.999725	0.133147	-0.904413	1.51223	-0.295114	-1.33522	0.33167	-0.373625	-0.872352		-6.49e-16	1
cg04609959	0.961366	0.963365	0.962239	0.964179	0.938341	0.961203	0.852579	0.926772	0.953081	0.959433	0.966798	0.906108	0.813661		0.933009	0.0483849		cg04609959	0.586053	0.627368	0.604108	0.6442	0.110185	0.582698	-1.66231	-0.12892	0.414831	0.5461	0.698325	-0.555993	-2.46665		2.15e-15	1
cg09366379	0.922009	0.931959	0.881295	0.905674	0.929523	0.910048	0.596108	0.64615	0.899572	0.460282	0.918983	0.507676	0.513182		0.770959	0.191581		cg09366379	0.788446	0.840382	0.575928	0.703179	0.827665	0.72601	-0.912674	-0.65147	0.671326	-1.62165	0.772647	-1.37426	-1.34552		1.01e-15	1
cg11852218	0.943671	0.900653	0.920779	0.833156	0.905559	0.925319	0.402258	0.729788	0.827691	0.689217	0.837567	0.541339	0.303121		0.750778	0.210789		cg11852218	0.915099	0.711019	0.806494	0.390807	0.734293	0.828035	-1.65341	-0.0995786	0.36488	-0.292054	0.411732	-0.993599	-2.12372		0	1
cg04970064	0.886188	0.854858	0.844574	0.791475	0.893489	0.899613	0.376474	0.643039	0.870919	0.576098	0.879013	0.508566	0.409508		0.725678	0.196253		cg04970064	0.817874	0.658229	0.605827	0.335266	0.855074	0.886278	-1.77935	-0.421083	0.740069	-0.762178	0.78131	-1.10628	-1.61103		-6.83e-16	1
cg14438019	0.197778	0.0644528	0.1164	0.055953	0.662914	0.0479463	0.0427775	0.0585536	0.0793157	0.957113	0.0865127	0.373758	0.55289		0.253566	0.295288		cg14438019	-0.18893	-0.640439	-0.464518	-0.669224	1.38627	-0.696339	-0.713843	-0.660417	-0.590105	2.38258	-0.565733	0.407032	1.01367		0	1
cg19141644	0.528186	0.345022	0.534139	0.775616	0.819589	0.596775	0.852124	0.640368	0.661116	0.624317	0.536672	0.863471	0.740452		0.655219	0.151827		cg19141644	-0.836696	-2.04309	-0.797484	0.792986	1.08262	-0.38494	1.2969	-0.0978177	0.0388387	-0.203532	-0.780804	1.37164	0.561386		0	1
cg04489573	0.95494	0.935316	0.946647	0.912378	0.933899	0.918561	0.804661	0.880405	0.944213	0.864565	0.893486	0.738534	0.641011		0.874509	0.09377		cg04489573	0.85775	0.648473	0.769309	0.403849	0.633356	0.469786	-0.744889	0.0628806	0.743349	-0.106043	0.202378	-1.45009	-2.49011		4.1e-16	1
cg24154779	0.784672	0.833122	0.212783	0.867474	0.261596	0.525288	0.14898	0.860627	0.90113	0.163426	0.192229	0.290233	0.191689		0.479481	0.319215		cg24154779	0.956067	1.10785	-0.835481	1.21546	-0.682565	0.143501	-1.03536	1.19401	1.3209	-0.9901	-0.899869	-0.592855	-0.901561		0	1
cg17463527	0.921755	0.876551	0.877222	0.89648	0.938388	0.941821	0.589904	0.730985	0.95593	0.54341	0.899631	0.499187	0.502088		0.782566	0.182458		cg17463527	0.762855	0.515108	0.518783	0.624334	0.854017	0.872835	-1.05592	-0.282697	0.95016	-1.31074	0.641603	-1.55311	-1.53722		-6.83e-16	1
cg26753208	0.792083	0.215245	0.372503	0.123107	0.76804	0.511578	0.843971	0.266732	0.413611	0.567992	0.722034	0.916484	0.842982		0.565874	0.268558		cg26753208	0.842311	-1.3056	-0.720036	-1.64868	0.752782	-0.202176	1.03552	-1.11388	-0.566965	0.00788714	0.581476	1.30553	1.03184		2.22e-16	1
cg11574975	0.769602	0.773389	0.861687	0.539709	0.613239	0.425462	0.269101	0.551413	0.816817	0.530744	0.644582	0.234366	0.187568		0.555206	0.224525		cg11574975	0.95489	0.971754	1.36502	-0.0690206	0.258468	-0.57786	-1.27427	-0.0168928	1.16518	-0.108949	0.398068	-1.42897	-1.63741		3.07e-16	1
cg17174660	0.938462	0.940849	0.92783	0.948467	0.966941	0.956628	0.963775	0.950561	0.946264	0.955479	0.948999	0.961803	0.959417		0.95119	0.011129		cg17174660	-1.14375	-0.929241	-2.09905	-0.244664	1.41524	0.488602	1.13076	-0.0565823	-0.442626	0.385398	-0.196907	0.95361	0.739203		1.15e-14	1
cg09624942	0.936242	0.897142	0.873309	0.811053	0.901533	0.889261	0.735343	0.844404	0.919937	0.76199	0.885577	0.667159	0.536391		0.819949	0.116562		cg09624942	0.997693	0.662247	0.457782	-0.0763245	0.699919	0.594638	-0.725847	0.209798	0.857807	-0.497238	0.563028	-1.31081	-2.43269		-1.33e-15	1
cg05868531	0.976503	0.972496	0.975645	0.955435	0.632394	0.885055	0.406751	0.97499	0.959519	0.962468	0.962785	0.351358	0.950133		0.843502	0.226214		cg05868531	0.587943	0.57023	0.584149	0.494811	-0.933227	0.183687	-1.9307	0.581253	0.512864	0.525901	0.5273	-2.17558	0.471371		2.78e-16	1
cg10832938	0.9213	0.901611	0.88728	0.90835	0.487922	0.90036	0.423795	0.934957	0.950961	0.927028	0.878441	0.607679	0.873952		0.815664	0.181647		cg10832938	0.581541	0.473151	0.394255	0.51025	-1.80428	0.466264	-2.15731	0.656727	0.744834	0.613076	0.345599	-1.14499	0.320884		2.05e-16	1
cg09567362	0.913881	0.953119	0.910478	0.917237	0.921172	0.936807	0.618014	0.932099	0.93145	0.671942	0.86596	0.898979	0.764237		0.86426	0.108688		cg09567362	0.456551	0.817568	0.425237	0.487432	0.523633	0.667485	-2.26563	0.624165	0.618201	-1.76946	0.0156454	0.319445	-0.920279		-8.28e-16	1
cg04018210	0.940651	0.930381	0.961559	0.94441	0.854179	0.943608	0.784226	0.88993	0.91705	0.943921	0.946726	0.291979	0.666117		0.847287	0.186752		cg04018210	0.499935	0.444943	0.611889	0.520062	0.0369027	0.515765	-0.337673	0.228335	0.373556	0.517443	0.532463	-2.97351	-0.970112		4.53e-16	1
cg05803296	0.928251	0.929148	0.916339	0.685112	0.325562	0.901306	0.293673	0.895932	0.937934	0.944999	0.884291	0.416529	0.656207		0.747329	0.248261		cg05803296	0.728754	0.732369	0.680775	-0.250614	-1.69888	0.620219	-1.82734	0.598573	0.767759	0.796215	0.551684	-1.33247	-0.367043		-1.02e-16	1
cg26005361	0.932941	0.914412	0.931726	0.925824	0.921037	0.923451	0.853175	0.892995	0.930845	0.85315	0.889094	0.649353	0.536883		0.858068	0.122911		cg26005361	0.609161	0.458408	0.599278	0.55126	0.512315	0.531948	-0.0398133	0.284165	0.592111	-0.0400107	0.252423	-1.69809	-2.61315		9.22e-16	1
cg16686255	0.929051	0.934075	0.940868	0.873081	0.845314	0.942303	0.7073	0.894029	0.925152	0.889397	0.91926	0.903803	0.536484		0.864624	0.116674		cg16686255	0.55219	0.595251	0.653474	0.0724807	-0.165508	0.665772	-1.34841	0.252027	0.518772	0.212326	0.468278	0.335796	-2.81245		-5.81e-16	1
cg03146452	0.0253137	0.0284449	0.0203338	0.0311582	0.0273296	0.0169562	0.431918	0.0486801	0.0267026	0.881424	0.0103241	0.0295329	0.888926		0.189773	0.328304		cg03146452	-0.500935	-0.491397	-0.516103	-0.483132	-0.494794	-0.526391	0.737565	-0.429762	-0.496704	2.10674	-0.546592	-0.488083	2.12959		0	1
cg24281777	0.430107	0.881303	0.237975	0.602143	0.108953	0.396313	0.0612744	0.731759	0.750804	0.543071	0.276765	0.0859942	0.13317		0.403048	0.279522		cg24281777	0.096802	1.71097	-0.590557	0.71227	-1.05214	-0.0240971	-1.22271	1.17597	1.24411	0.500934	-0.451785	-1.13427	-0.9655		3.5e-16	1
cg22718169	0.945625	0.857382	0.928832	0.813188	0.920788	0.932104	0.342421	0.790444	0.776024	0.311809	0.608106	0.195679	0.313327		0.671979	0.280996		cg22718169	0.973842	0.659805	0.914082	0.502529	0.885455	0.925724	-1.17282	0.421591	0.370272	-1.28176	-0.227311	-1.69504	-1.27636		0	1
cg13747137	0.957085	0.968519	0.955625	0.95573	0.919238	0.971562	0.163896	0.98325	0.974121	0.817065	0.967289	0.955528	0.841942		0.879296	0.221021		cg13747137	0.351951	0.403685	0.345347	0.345821	0.180712	0.417454	-3.23679	0.470334	0.429031	-0.281561	0.398117	0.344905	-0.169006		-1.99e-16	1
cg15161251	0.926225	0.946108	0.919939	0.935076	0.89581	0.949625	0.728001	0.951207	0.933087	0.933477	0.903229	0.275676	0.659024		0.842806	0.192933		cg15161251	0.43237	0.535425	0.399788	0.478244	0.274726	0.553657	-0.595053	0.561857	0.467939	0.469956	0.313177	-2.93952	-0.95257		-1.06e-15	1
cg11195059	0.573366	0.924457	0.921647	0.912179	0.502272	0.85351	0.356448	0.864138	0.923494	0.762963	0.82779	0.778487	0.692257		0.761001	0.181725		cg11195059	-1.03252	0.899474	0.884009	0.83191	-1.42374	0.509064	-2.22618	0.56755	0.894172	0.0107984	0.367529	0.0962268	-0.378282		2.31e-16	1
cg19021929	0.67035	0.938844	0.80426	0.856051	0.523532	0.785293	0.862925	0.814131	0.82838	0.13102	0.602928	0.273006	0.237348		0.640621	0.269461		cg19021929	0.110329	1.10674	0.607283	0.799488	-0.43453	0.536895	0.824998	0.643916	0.696796	-1.89118	-0.139881	-1.36426	-1.49659		2.56e-16	1
cg16888859	0.928952	0.771565	0.886419	0.913043	0.962396	0.89562	0.95192	0.937743	0.916425	0.95801	0.882126	0.996736	0.953352		0.919562	0.0554564		cg16888859	0.169324	-2.66872	-0.597647	-0.117542	0.772386	-0.43173	0.583482	0.327848	-0.0565721	0.6933	-0.675045	1.39161	0.6093		5.04e-16	1
cg21468889	0.953393	0.948521	0.963884	0.953411	0.971117	0.956268	0.971843	0.952652	0.969978	0.973098	0.958626	0.964185	0.973313		0.96233	0.00895763		cg21468889	-0.997673	-1.54156	0.17346	-0.995707	0.981011	-0.676775	1.06204	-1.0804	0.853766	1.20211	-0.413458	0.207082	1.2261		-1.33e-14	1
cg27305939	0.937953	0.931664	0.79639	0.871436	0.94214	0.939916	0.711797	0.949232	0.938891	0.722771	0.917875	0.674093	0.490771		0.832687	0.143773		cg27305939	0.732171	0.688425	-0.252456	0.269515	0.761295	0.74582	-0.840839	0.810621	0.738693	-0.764513	0.592518	-1.10309	-2.37816		-6.49e-16	1
cg10356655	0.0249855	0.0247184	0.0224795	0.0196412	0.0369663	0.0236751	0.0261293	0.0303547	0.0199899	0.0387035	0.0242633	0.0309296	0.0409987		0.0279873	0.00706271		cg10356655	-0.425021	-0.462848	-0.779842	-1.18171	1.27132	-0.610562	-0.263076	0.335198	-1.13234	1.5173	-0.527285	0.416601	1.84227		-3.76e-16	1
cg03885527	0.944217	0.935868	0.922754	0.946314	0.950919	0.932397	0.950314	0.923952	0.93322	0.960655	0.926538	0.942289	0.967094		0.941272	0.0137998		cg03885527	0.213433	-0.391541	-1.34185	0.365411	0.699069	-0.643107	0.655239	-1.25505	-0.583473	1.40462	-1.06769	0.0737157	1.87122		-1.05e-14	1
cg10719664	0.867755	0.689816	0.887844	0.474351	0.45957	0.716302	0.0792116	0.200382	0.769183	0.148189	0.184018	0.10833	0.137572		0.440194	0.31251		cg10719664	1.36815	0.798765	1.43244	0.109298	0.062002	0.883518	-1.15511	-0.767376	1.05273	-0.934388	-0.819739	-1.06193	-0.96836		-2.31e-16	1
cg00130808	0.927739	0.957009	0.916538	0.947083	0.953021	0.865326	0.937883	0.920013	0.933976	0.977418	0.86367	0.967221	0.970507		0.933646	0.0360548		cg00130808	-0.163848	0.647974	-0.474515	0.372672	0.53737	-1.89489	0.117504	-0.378143	0.00913319	1.21403	-1.94082	0.931202	1.02234		2.15e-15	1
cg14414100	0.266722	0.198646	0.61531	0.119911	0.0852729	0.346482	0.0475005	0.10601	0.232035	0.113053	0.143481	0.082871	0.0706315		0.186764	0.155461		cg14414100	0.514332	0.0764346	2.75662	-0.430027	-0.652837	1.02738	-0.895806	-0.519445	0.291205	-0.47414	-0.278412	-0.668287	-0.747017		0	1
cg20137918	0.93677	0.917192	0.931163	0.941146	0.937687	0.935265	0.726217	0.92624	0.922135	0.7644	0.922763	0.902246	0.840113		0.892564	0.070789		cg20137918	0.624475	0.347907	0.545257	0.686294	0.637427	0.603207	-2.3499	0.475721	0.417728	-1.81051	0.426596	0.136762	-0.74096		2.04e-15	1
cg05278500	0.469546	0.687212	0.558734	0.387267	0.939972	0.403616	0.43956	0.598519	0.470069	0.938796	0.392424	0.866076	0.653964		0.600443	0.20411		cg05278500	-0.641305	0.42511	-0.204342	-1.04442	1.66346	-0.964316	-0.788216	-0.00942289	-0.638742	1.6577	-1.01915	1.30142	0.262218		-4.18e-16	1
cg04080595	0.137548	0.420317	0.298502	0.140051	0.932114	0.119273	0.154165	0.174091	0.141747	0.897924	0.167141	0.548654	0.436911		0.351418	0.286097		cg04080595	-0.747544	0.240822	-0.18496	-0.738796	2.02972	-0.811422	-0.689464	-0.619815	-0.73287	1.91021	-0.644108	0.689401	0.298825		-1.67e-16	1
cg01931792	0.857993	0.894698	0.457437	0.866646	0.659085	0.831834	0.347189	0.906225	0.943763	0.342068	0.709404	0.716468	0.574293		0.700546	0.211981		cg01931792	0.74274	0.915891	-1.14685	0.783562	-0.195589	0.619339	-1.66693	0.970269	1.14735	-1.69109	0.0417843	0.0751102	-0.595589		-1.54e-16	1
cg01293207	0.915316	0.944369	0.815485	0.893092	0.906485	0.778344	0.470189	0.831451	0.797734	0.20534	0.910771	0.710921	0.189528		0.720694	0.262895		cg01293207	0.740302	0.850816	0.360566	0.655768	0.706712	0.219288	-0.952872	0.421298	0.293044	-1.96031	0.723013	-0.0371758	-2.02045		0	1
cg07099606	0.599163	0.918084	0.253507	0.622306	0.888286	0.444509	0.898534	0.863303	0.143171	0.884029	0.17978	0.909431	0.932733		0.65668	0.305248		cg07099606	-0.188427	0.856368	-1.3208	-0.112611	0.758748	-0.695076	0.79232	0.676904	-1.68227	0.744804	-1.56233	0.82802	0.904357		1.79e-16	1
cg10215414	0.749913	0.879333	0.826596	0.673313	0.684146	0.678674	0.224652	0.868101	0.888047	0.542042	0.815074	0.605765	0.726045		0.704746	0.180076		cg10215414	0.250822	0.969517	0.676655	-0.174557	-0.114399	-0.144785	-2.66606	0.907143	1.0179	-0.903528	0.612671	-0.549664	0.118277		-3.21e-16	1
cg16714273	0.950896	0.964861	0.906464	0.753187	0.919213	0.927297	0.139229	0.938395	0.903275	0.780299	0.902833	0.544882	0.618633		0.78842	0.235854		cg16714273	0.688883	0.748089	0.500496	-0.149387	0.554549	0.588825	-2.75251	0.635879	0.486972	-0.0344323	0.485097	-1.03258	-0.719881		-6.15e-16	1
cg05034363	0.9239	0.923324	0.807055	0.578309	0.925944	0.880831	0.227682	0.825468	0.913719	0.305137	0.774587	0.258709	0.332041		0.667439	0.284657		cg05034363	0.900946	0.898925	0.49047	-0.313113	0.908128	0.749647	-1.54487	0.555157	0.865181	-1.27277	0.376411	-1.43587	-1.17825		-5.64e-16	1
cg12616097	0.97273	0.97493	0.97173	0.989878	0.959145	0.984539	0.837294	0.963065	0.980242	0.95171	0.955399	0.963786	0.916333		0.955445	0.0400367		cg12616097	0.431726	0.486676	0.406763	0.860053	0.0924144	0.726692	-2.95105	0.190344	0.619368	-0.0932937	-0.0011313	0.208334	-0.976893		5.09e-15	1
cg08100284	0.924732	0.941712	0.895089	0.869587	0.916777	0.90258	0.363363	0.692396	0.889404	0.71004	0.86211	0.486154	0.482834		0.764368	0.199676		cg08100284	0.803123	0.888164	0.654669	0.526949	0.763282	0.692185	-2.00828	-0.36044	0.626197	-0.272077	0.489503	-1.39332	-1.40995		7.86e-16	1
cg09502435	0.970329	0.954433	0.974186	0.973084	0.974124	0.961531	0.981412	0.976416	0.960295	0.979052	0.973085	0.982332	0.983521		0.9726	0.00895472		cg09502435	-0.253584	-2.02873	0.177083	0.0540478	0.170209	-1.23614	0.984107	0.426162	-1.37413	0.720476	0.0541879	1.08676	1.21955		2.9e-15	1
cg14044874	0.979243	0.976643	0.978676	0.958101	0.959649	0.981815	0.938576	0.966745	0.972289	0.970068	0.97603	0.958193	0.900726		0.962827	0.0221778		cg14044874	0.740194	0.622967	0.714606	-0.21313	-0.143308	0.856175	-1.09348	0.176644	0.426612	0.326479	0.595327	-0.208943	-2.80015		-3.04e-15	1
cg18845375	0.781879	0.948206	0.327932	0.535926	0.210909	0.712557	0.135031	0.351672	0.747337	0.39794	0.438404	0.174826	0.27602		0.464511	0.259827		cg18845375	1.22146	1.86161	-0.525652	0.274857	-0.976043	0.954662	-1.26808	-0.434286	1.08852	-0.256212	-0.100478	-1.11492	-0.725448		-1.54e-16	1
cg01591579	0.893791	0.929023	0.935883	0.924691	0.932938	0.954941	0.765066	0.87984	0.850703	0.812355	0.939125	0.718272	0.590751		0.855952	0.108234		cg01591579	0.349598	0.675122	0.7385	0.635094	0.711292	0.914578	-0.839723	0.220702	-0.0484954	-0.402803	0.768456	-1.27206	-2.45026		-4.78e-16	1
cg22507354	0.756345	0.484655	0.215134	0.219378	0.794991	0.244455	0.650024	0.25807	0.63303	0.804415	0.378207	0.731568	0.582818		0.519469	0.230933		cg22507354	1.02574	-0.150753	-1.31785	-1.29947	1.19309	-1.19088	0.565341	-1.13192	0.49175	1.23389	-0.611699	0.918447	0.274322		6.83e-17	1
cg18778727	0.926855	0.910483	0.927569	0.926199	0.955663	0.916938	0.930008	0.911963	0.921746	0.934598	0.906486	0.94202	0.944659		0.927322	0.0143584		cg18778727	-0.0325571	-1.17275	0.0171788	-0.0782362	1.97379	-0.723191	0.187086	-1.06967	-0.388339	0.506736	-1.45113	1.02367	1.20741		1.23e-15	1
cg07033286	0.329872	0.722651	0.478559	0.488611	0.867457	0.38068	0.901853	0.282048	0.852675	0.636988	0.706227	0.83785	0.89008		0.644273	0.227073		cg07033286	-1.38458	0.345166	-0.729785	-0.685516	0.982871	-1.16083	1.13435	-1.59519	0.917775	-0.0320839	0.272836	0.852488	1.0825		2.56e-16	1
cg03874199	0.885178	0.880967	0.914523	0.902642	0.852548	0.863693	0.654416	0.908241	0.901521	0.854218	0.750917	0.704651	0.665565		0.826083	0.0962488		cg03874199	0.613978	0.570232	0.918864	0.795425	0.274968	0.390759	-1.78358	0.853603	0.783778	0.292318	-0.78096	-1.26165	-1.66774		-1.25e-15	1
cg03435677	0.972314	0.963475	0.961929	0.970671	0.9857	0.972855	0.98586	0.974792	0.976352	0.977745	0.955396	0.976295	0.97742		0.973139	0.00876967		cg03435677	-0.0940606	-1.10196	-1.27821	-0.281418	1.43238	-0.0324009	1.45062	0.188533	0.366373	0.525242	-2.02318	0.359884	0.488201		-1.65e-14	1
cg20589691	0.925337	0.942686	0.938439	0.663612	0.818498	0.945671	0.254404	0.706663	0.864569	0.713973	0.869813	0.649714	0.533821		0.755938	0.201335		cg20589691	0.841379	0.92755	0.906453	-0.458572	0.310724	0.942374	-2.49105	-0.244746	0.539553	-0.208438	0.565601	-0.527602	-1.10323		0	1
cg06149981	0.616782	0.419865	0.232053	0.568718	0.51394	0.880037	0.0512115	0.395106	0.629936	0.165372	0.400044	0.148061	0.111088		0.394786	0.245572		cg06149981	0.903997	0.102125	-0.662666	0.708273	0.485211	1.97601	-1.39908	0.0013056	0.95756	-0.934201	0.021413	-1.0047	-1.15525		0	1
cg21013756	0.0668085	0.067597	0.0902975	0.0723593	0.0910042	0.0627762	0.633489	0.075	0.085141	0.89719	0.095997	0.070611	0.913065		0.247795	0.329575		cg21013756	-0.549152	-0.546759	-0.477881	-0.532309	-0.475737	-0.561386	1.17028	-0.524297	-0.493527	1.9704	-0.460587	-0.537614	2.01857		0	1
cg11859607	0.93615	0.697338	0.160535	0.664473	0.953796	0.0785224	0.91195	0.870476	0.351731	0.92745	0.616569	0.942194	0.937715		0.696069	0.311935		cg11859607	0.769649	0.00406632	-1.71681	-0.10129	0.826221	-1.97973	0.69207	0.559111	-1.10388	0.741761	-0.25486	0.789025	0.774668		-1.45e-16	1
cg23689426	0.748663	0.839903	0.644699	0.555794	0.877154	0.749992	0.866973	0.855406	0.534399	0.893846	0.833439	0.85598	0.896106		0.78095	0.126528		cg23689426	-0.255177	0.465923	-1.07684	-1.77949	0.760335	-0.244678	0.679872	0.588452	-1.94859	0.892256	0.414835	0.592986	0.910115		1.45e-16	1
cg02731390	0.916126	0.960523	0.948686	0.866088	0.936508	0.920637	0.245969	0.877763	0.932446	0.174335	0.854946	0.796769	0.640506		0.774715	0.264744		cg02731390	0.534142	0.701839	0.657127	0.345137	0.611129	0.551182	-1.9972	0.389237	0.595787	-2.26778	0.303048	0.0833022	-0.506942		-1.28e-16	1
cg20090561	0.946227	0.94872	0.935496	0.924075	0.571364	0.949948	0.509201	0.824651	0.890897	0.489951	0.614677	0.811681	0.860521		0.79057	0.177615		cg20090561	0.876371	0.890412	0.815956	0.751655	-1.23417	0.897325	-1.58415	0.19188	0.564859	-1.69253	-0.990302	0.118857	0.393836		8.58e-16	1
cg18527241	0.924854	0.898132	0.923218	0.72713	0.370988	0.936324	0.353318	0.936705	0.93549	0.920813	0.911272	0.590608	0.836507		0.789643	0.215189		cg18527241	0.628332	0.504157	0.620733	-0.290502	-1.94552	0.681635	-2.02763	0.683409	0.677763	0.609555	0.565217	-0.92493	0.217782		8.01e-16	1
cg19628874	0.927057	0.888397	0.946521	0.885137	0.938577	0.908045	0.195677	0.554664	0.928579	0.535163	0.901802	0.444183	0.217466		0.713174	0.284888		cg19628874	0.750761	0.615059	0.819083	0.603614	0.791199	0.684026	-1.8165	-0.556397	0.756102	-0.624847	0.662114	-0.944201	-1.74002		2.73e-16	1
cg09000302	0.909366	0.92001	0.948376	0.560951	0.935718	0.94517	0.538975	0.904937	0.916046	0.387254	0.915023	0.508902	0.393815		0.752657	0.231266		cg09000302	0.677612	0.723639	0.846294	-0.828944	0.791561	0.832432	-0.923967	0.658463	0.706499	-1.58001	0.702075	-1.05401	-1.55164		3.76e-16	1
cg17226399	0.959347	0.96211	0.905704	0.969935	0.96867	0.942498	0.983724	0.956119	0.9504	0.967448	0.96044	0.975868	0.975967		0.959864	0.0197174		cg17226399	-0.0262143	0.113931	-2.74679	0.510789	0.4466	-0.880738	1.21011	-0.189925	-0.479982	0.384636	0.0292012	0.811683	0.816698		-5.15e-15	1
cg11235790	0.915518	0.875769	0.9125	0.803974	0.755691	0.783643	0.20564	0.473868	0.782307	0.484081	0.662133	0.48425	0.43612		0.659653	0.221507		cg11235790	1.15511	0.975661	1.14149	0.651541	0.433566	0.559755	-2.04966	-0.838733	0.553725	-0.792629	0.0111931	-0.791863	-1.00915		0	1
cg01375285	0.910697	0.500169	0.771864	0.574426	0.337924	0.372728	0.0922171	0.815371	0.202873	0.120121	0.892436	0.261335	0.351111		0.477175	0.290874		cg01375285	1.49041	0.079051	1.01312	0.334341	-0.478731	-0.359079	-1.32345	1.16269	-0.943028	-1.22752	1.42764	-0.742041	-0.433397		-7.69e-17	1
cg13937462	0.908808	0.91135	0.920032	0.835857	0.9241	0.938081	0.857582	0.923666	0.92695	0.757408	0.917426	0.641948	0.742571		0.861983	0.0926735		cg13937462	0.505272	0.532695	0.626379	-0.281916	0.670277	0.821138	-0.0474881	0.665594	0.701027	-1.12842	0.598267	-2.3743	-1.28852		-3.76e-16	1
cg00961640	0.424692	0.63652	0.373971	0.782874	0.770032	0.1741	0.623004	0.428048	0.852208	0.963255	0.583958	0.934664	0.95113		0.653727	0.250097		cg00961640	-0.915787	-0.0688019	-1.11859	0.516386	0.465037	-1.91776	-0.122845	-0.902368	0.793613	1.23763	-0.278968	1.12331	1.18915		-1.54e-16	1
cg22356814	0.932669	0.861988	0.907176	0.87635	0.847911	0.800104	0.784665	0.927788	0.920959	0.747222	0.875943	0.688931	0.860348		0.848619	0.0741912		cg22356814	1.13288	0.180197	0.789262	0.373772	-0.00955354	-0.653931	-0.862016	1.06709	0.975038	-1.3667	0.36828	-2.1524	0.158082		-3.5e-16	1
cg09387749	0.934047	0.934278	0.929488	0.948276	0.798777	0.706578	0.221266	0.952201	0.961195	0.526843	0.29127	0.555011	0.118464		0.682899	0.309197		cg09387749	0.812257	0.813004	0.797514	0.858277	0.374769	0.0765807	-1.49301	0.870972	0.900059	-0.504717	-1.2666	-0.413615	-1.82549		-4.44e-16	1
cg05751343	0.827211	0.762192	0.902673	0.821628	0.868519	0.83336	0.410646	0.832963	0.857572	0.60122	0.778542	0.468635	0.688134		0.742561	0.156627		cg05751343	0.540455	0.125337	1.02225	0.50481	0.804185	0.579715	-2.11914	0.577177	0.734296	-0.902405	0.229719	-1.7489	-0.347493		0	1
cg03969260	0.904066	0.790346	0.623449	0.844168	0.327213	0.947671	0.173393	0.288584	0.472953	0.122353	0.465918	0.589783	0.0986255		0.511425	0.299287		cg03969260	1.31192	0.931954	0.374305	1.11179	-0.615503	1.45762	-1.12946	-0.744573	-0.128544	-1.3	-0.152051	0.261817	-1.37928		0	1
cg24479299	0.903957	0.823209	0.893157	0.796398	0.77285	0.70803	0.688715	0.822229	0.871664	0.461009	0.592272	0.532443	0.475933		0.718605	0.157001		cg24479299	1.18058	0.666263	1.11179	0.495493	0.345508	-0.0673552	-0.190379	0.66002	0.974892	-1.64073	-0.804665	-1.18574	-1.54567		-1.43e-15	1
cg16875554	0.952014	0.95535	0.934165	0.927585	0.961575	0.956221	0.798264	0.905133	0.936479	0.719217	0.933528	0.843358	0.613353		0.879711	0.108085		cg16875554	0.668954	0.699818	0.503808	0.442928	0.75741	0.707873	-0.753548	0.235207	0.525222	-1.48489	0.497913	-0.336342	-2.46435		1.06e-15	1
cg06810011	0.896255	0.922803	0.957279	0.255976	0.778761	0.938821	0.145027	0.721362	0.949417	0.516139	0.895004	0.324976	0.366594		0.666801	0.302036		cg06810011	0.759689	0.847586	0.961732	-1.36018	0.370684	0.900619	-1.72752	0.180644	0.935701	-0.498821	0.755547	-1.13174	-0.993944		0	1
cg13026754	0.945162	0.911431	0.933436	0.416846	0.755078	0.648874	0.125354	0.779981	0.935444	0.155834	0.670311	0.622497	0.249158		0.626877	0.299155		cg13026754	1.06394	0.951192	1.02475	-0.702082	0.428543	0.0735301	-1.67647	0.511786	1.03146	-1.57458	0.145188	-0.0146412	-1.26262		2.9e-16	1
cg27319530	0.88749	0.806986	0.904441	0.699445	0.866347	0.859072	0.661523	0.750287	0.84266	0.447574	0.856896	0.444683	0.551547		0.736842	0.164227		cg27319530	0.917315	0.427112	1.02053	-0.227715	0.78857	0.744273	-0.458632	0.081864	0.644338	-1.76139	0.731024	-1.779	-1.12829		-8.37e-16	1
cg15527356	0.977185	0.972536	0.97461	0.973669	0.975087	0.980455	0.83959	0.986562	0.967562	0.958244	0.955401	0.911888	0.926899		0.953822	0.040516		cg15527356	0.576637	0.46188	0.513068	0.489845	0.524857	0.657341	-2.81943	0.808074	0.339117	0.109137	0.0389729	-1.03499	-0.664504		2.31e-16	1
cg10125399	0.952008	0.843027	0.911789	0.826043	0.921776	0.966594	0.235091	0.641481	0.862747	0.250055	0.793897	0.564653	0.234798		0.692612	0.282298		cg10125399	0.918873	0.532824	0.776401	0.472661	0.81178	0.970543	-1.6207	-0.181125	0.60268	-1.5677	0.358786	-0.453278	-1.62174		3.59e-16	1
cg16333374	0.902591	0.944365	0.917614	0.558239	0.596668	0.850658	0.115423	0.217499	0.835963	0.407266	0.816883	0.483817	0.121069		0.597543	0.308138		cg16333374	0.989971	1.12554	1.03872	-0.127553	-0.00283909	0.821434	-1.56462	-1.23335	0.773745	-0.617504	0.711825	-0.369073	-1.5463		0	1
cg15183440	0.914047	0.919245	0.896028	0.881292	0.918523	0.915158	0.763129	0.817464	0.943428	0.68372	0.832981	0.657768	0.585753		0.825272	0.117274		cg15183440	0.756989	0.801307	0.60334	0.477687	0.795152	0.766463	-0.529896	-0.0665814	1.00752	-1.20701	0.065732	-1.42831	-2.04239		-9.22e-16	1
cg24634055	0.918812	0.937275	0.945688	0.785518	0.892427	0.952848	0.214588	0.934858	0.939518	0.185535	0.928976	0.679112	0.90828		0.786418	0.271539		cg24634055	0.487569	0.55556	0.586543	-0.00331589	0.390401	0.612914	-2.10588	0.546662	0.563822	-2.21288	0.524998	-0.395176	0.448783		9.39e-17	1
cg09459581	0.85136	0.878199	0.891532	0.481858	0.827148	0.91872	0.331976	0.89565	0.766095	0.22869	0.845596	0.658876	0.459854		0.695043	0.238642		cg09459581	0.655029	0.767494	0.823362	-0.893321	0.55357	0.93729	-1.52139	0.840618	0.297734	-1.95419	0.630876	-0.151551	-0.985528		0	1
cg13384867	0.974879	0.984859	0.978726	0.98066	0.988331	0.984937	0.993058	0.97696	0.980644	0.979839	0.972132	0.988441	0.989111		0.982506	0.0061938		cg13384867	-1.23131	0.379838	-0.610194	-0.298071	0.940402	0.392549	1.70358	-0.895354	-0.300684	-0.430559	-1.67481	0.958281	1.06633		1.52e-14	1
cg21351647	0.886711	0.105077	0.506805	0.902556	0.86476	0.482162	0.919749	0.402912	0.386029	0.897522	0.323339	0.901456	0.868867		0.649842	0.287831		cg21351647	0.822944	-1.89266	-0.496947	0.877994	0.746683	-0.582564	0.93773	-0.8579	-0.916556	0.860507	-1.13436	0.874172	0.76095		3.93e-16	1
cg08436104	0.931744	0.93845	0.112487	0.767095	0.36327	0.902686	0.08559	0.790879	0.895498	0.274627	0.510453	0.461116	0.133556		0.551342	0.334937		cg08436104	1.13574	1.15576	-1.31026	0.644161	-0.561517	1.04899	-1.39057	0.715169	1.02752	-0.826173	-0.12208	-0.269383	-1.24736		0	1
cg03534208	0.932849	0.914234	0.937575	0.92494	0.943159	0.905334	0.389242	0.86451	0.897034	0.817918	0.935563	0.713791	0.42015		0.8151	0.192911		cg03534208	0.610378	0.513884	0.634879	0.569381	0.663823	0.467747	-2.20754	0.25613	0.424727	0.014606	0.624451	-0.525157	-2.04731		6.83e-16	1
cg06640822	0.900784	0.915426	0.941494	0.779057	0.906148	0.912293	0.691488	0.841675	0.927094	0.579369	0.872455	0.777986	0.645074		0.822334	0.118818		cg06640822	0.660255	0.783484	1.00288	-0.364233	0.705403	0.757119	-1.10124	0.162781	0.88169	-2.04486	0.421832	-0.373245	-1.49187		-1.69e-15	1
cg17212698	0.875467	0.881772	0.882681	0.848877	0.883729	0.873896	0.676617	0.872578	0.914799	0.761003	0.832231	0.819176	0.671339		0.83032	0.0792031		cg17212698	0.570017	0.649611	0.66109	0.234292	0.674322	0.550173	-1.94062	0.533532	1.06661	-0.87518	0.0241268	-0.140706	-2.00726		1.84e-15	1
cg03267419	0.960783	0.954699	0.878782	0.930167	0.594396	0.826342	0.439899	0.634395	0.817779	0.895309	0.908427	0.462311	0.555369		0.758358	0.192676		cg03267419	1.05059	1.01902	0.625006	0.891696	-0.850972	0.352839	-1.65282	-0.643377	0.308397	0.710783	0.778866	-1.5365	-1.05353		-5.81e-16	1
cg20550154	0.845781	0.924912	0.960009	0.8224	0.742535	0.86904	0.267202	0.477389	0.832101	0.408131	0.661643	0.634516	0.373728		0.678414	0.229214		cg20550154	0.730177	1.0754	1.22852	0.628172	0.27974	0.831645	-1.79401	-0.87702	0.670493	-1.17917	-0.0731679	-0.191518	-1.32926		0	1
cg21079946	0.903109	0.904992	0.891085	0.636719	0.844202	0.829249	0.116916	0.779613	0.92647	0.434737	0.802952	0.650867	0.520997		0.710916	0.23678		cg21079946	0.811696	0.819646	0.760915	-0.313358	0.562912	0.499758	-2.50866	0.290131	0.910355	-1.1664	0.388697	-0.253608	-0.802089		-1.62e-16	1
cg13257129	0.938206	0.916885	0.92236	0.805809	0.934535	0.873159	0.210969	0.927306	0.946856	0.614677	0.814508	0.724172	0.270165		0.761508	0.251283		cg13257129	0.703181	0.618334	0.64012	0.176297	0.688571	0.444323	-2.19091	0.659805	0.737605	-0.584325	0.210915	-0.148582	-1.95533		3.42e-16	1
cg15361789	0.94294	0.954305	0.915574	0.942878	0.97475	0.963232	0.982135	0.959465	0.933269	0.977972	0.940513	0.941234	0.970642		0.953762	0.0197598		cg15361789	-0.547672	0.0274556	-1.93263	-0.550804	1.06216	0.479251	1.43586	0.288595	-1.03712	1.22519	-0.670503	-0.634036	0.854249		-1.7e-15	1
cg08266905	0.928349	0.946939	0.942244	0.929753	0.912594	0.938185	0.892543	0.940422	0.942576	0.926127	0.93959	0.930154	0.904977		0.928804	0.0163144		cg08266905	-0.0279218	1.11159	0.823818	0.0581448	-0.993627	0.575038	-2.22261	0.712101	0.844144	-0.164094	0.661144	0.0827586	-1.46048		-7.33e-15	1
cg16208672	0.0450811	0.043914	0.0486908	0.0548858	0.0414738	0.0371814	0.0267624	0.0434864	0.0435754	0.0223857	0.0441277	0.0359589	0.0291706		0.0397457	0.00916792		cg16208672	0.581967	0.454662	0.975693	1.65142	0.188496	-0.279699	-1.41617	0.408024	0.41773	-1.89356	0.477975	-0.413049	-1.15349		-3.25e-16	1
cg06539622	0.0254539	0.0355997	0.0381024	0.0314395	0.0398478	0.0275259	0.0479567	0.0328634	0.0278791	0.0504182	0.0429818	0.0431018	0.0555008		0.0383593	0.00938504		cg06539622	-1.3751	-0.294041	-0.02737	-0.737325	0.1586	-1.15432	1.02263	-0.585605	-1.11669	1.2849	0.492539	0.505331	1.82647		-4.78e-16	1
cg11851198	0.882202	0.876198	0.904272	0.918653	0.926262	0.90561	0.935171	0.917885	0.934264	0.93986	0.898026	0.937626	0.94277		0.916831	0.0220921		cg11851198	-1.56746	-1.83923	-0.568454	0.0824623	0.426919	-0.507913	0.830179	0.0477169	0.789133	1.04243	-0.851221	0.941283	1.17416		-1.91e-15	1
cg04841358	0.940956	0.891388	0.832287	0.0976166	0.748131	0.604061	0.0807483	0.772287	0.794028	0.0916413	0.691027	0.113228	0.0758407		0.517942	0.360241		cg04841358	1.17425	1.03666	0.872597	-1.16679	0.638988	0.239062	-1.21361	0.706042	0.766393	-1.18338	0.480472	-1.12345	-1.22724		0	1
cg13149330	0.0188163	0.0213325	0.0221297	0.0168163	0.0242021	0.0204758	0.0313801	0.018617	0.0265837	0.0303485	0.0223687	0.0273379	0.0351423		0.0242732	0.00554492		cg13149330	-0.984112	-0.53034	-0.386563	-1.3448	-0.0128136	-0.684826	1.2817	-1.02006	0.416698	1.09565	-0.343458	0.552717	1.9602		7.86e-16	1
cg03988297	0.900991	0.898062	0.93687	0.352319	0.710688	0.879807	0.492195	0.897537	0.87213	0.544401	0.864516	0.503511	0.628894		0.729378	0.200959		cg03988297	0.853968	0.839393	1.03251	-1.8763	-0.0930079	0.748554	-1.18026	0.83678	0.710352	-0.920476	0.672465	-1.12395	-0.500026		-1.88e-16	1
cg01261464	0.0385403	0.0603635	0.0714735	0.0720669	0.0338268	0.0610212	0.0500461	0.0400565	0.0699222	0.0383172	0.0544933	0.0287937	0.0255747		0.0495766	0.0164981		cg01261464	-0.668946	0.653826	1.32724	1.36321	-0.954642	0.69369	0.0284587	-0.577043	1.23321	-0.682467	0.298016	-1.25971	-1.45483		2.22e-16	1
cg21663666	0.978313	0.961651	0.924161	0.926636	0.980024	0.983833	0.519165	0.982569	0.975172	0.892773	0.951995	0.541628	0.718493		0.872032	0.167363		cg21663666	0.635034	0.535481	0.311474	0.326264	0.645256	0.668015	-2.10839	0.660463	0.616265	0.123932	0.477784	-1.97418	-0.917401		-2.22e-16	1
cg14866032	0.18905	0.152555	0.200667	0.595657	0.948887	0.325422	0.38614	0.226049	0.712319	0.962605	0.201165	0.488999	0.795174		0.475745	0.297788		cg14866032	-0.962748	-1.0853	-0.923738	0.402673	1.58885	-0.504799	-0.300904	-0.838502	0.794436	1.63492	-0.922066	0.0445077	1.07267		2.56e-16	1
cg14028829	0.934697	0.942552	0.969733	0.908082	0.934369	0.959302	0.761285	0.755762	0.957789	0.805772	0.927674	0.657181	0.620962		0.856551	0.121776		cg14028829	0.641719	0.706223	0.92943	0.423166	0.639027	0.84377	-0.782301	-0.827657	0.831352	-0.416981	0.584047	-1.63718	-1.93461		0	1
cg09876101	0.0142384	0.00847553	0.00928753	0.007714	0.0181322	0.00813491	0.0108038	0.0112528	0.00729026	0.0171879	0.0126864	0.0157706	0.0171458		0.0121631	0.00395401		cg09876101	0.524869	-0.932613	-0.727253	-1.12521	1.50964	-1.01876	-0.343783	-0.230224	-1.23238	1.27081	0.132354	0.912366	1.26018		5.47e-16	1
cg24946689	0.919695	0.847465	0.897526	0.840423	0.910589	0.939357	0.454972	0.919187	0.920924	0.525503	0.702592	0.7108	0.569436		0.781421	0.170468		cg24946689	0.811141	0.387429	0.681094	0.346117	0.757724	0.926485	-1.91501	0.808166	0.818354	-1.50126	-0.462423	-0.414273	-1.24355		3.42e-16	1
cg11852404	0.958575	0.967856	0.959649	0.955577	0.942617	0.970924	0.796763	0.944419	0.972093	0.909147	0.957485	0.751588	0.963118		0.926909	0.0703221		cg11852404	0.450303	0.582279	0.465585	0.40767	0.223377	0.625914	-1.8507	0.249002	0.642542	-0.252572	0.434811	-2.49311	0.514903		-1.7e-15	1
cg24608458	0.868182	0.943722	0.911706	0.939446	0.928099	0.914343	0.949711	0.936537	0.914768	0.959331	0.915324	0.982852	0.965807		0.933064	0.0294036		cg24608458	-2.20659	0.362486	-0.726347	0.217058	-0.168853	-0.636689	0.566173	0.11812	-0.622237	0.893338	-0.603317	1.69328	1.11358		2.58e-15	1
cg23140965	0.460713	0.639203	0.927396	0.480676	0.633876	0.196256	0.917389	0.573473	0.397288	0.886408	0.477669	0.949632	0.886137		0.648163	0.24495		cg23140965	-0.765255	-0.0365793	1.13996	-0.683759	-0.0583242	-1.84489	1.09911	-0.304917	-1.02419	0.972628	-0.696035	1.23073	0.971521		3.16e-16	1
cg15350071	0.942678	0.915462	0.844314	0.831178	0.79449	0.806632	0.869574	0.914369	0.921469	0.752683	0.944143	0.783248	0.672679		0.845609	0.0825828		cg15350071	1.17542	0.845853	-0.0156762	-0.17475	-0.619008	-0.471976	0.290195	0.832613	0.918595	-1.12525	1.19315	-0.755138	-2.09402		-8.2e-16	1
cg11998200	0.779868	0.410515	0.935267	0.572865	0.487418	0.86204	0.123685	0.495848	0.750743	0.204855	0.594668	0.250129	0.566803		0.541131	0.251299		cg11998200	0.950015	-0.519765	1.5684	0.126281	-0.213743	1.277	-1.66116	-0.180197	0.834115	-1.33815	0.213042	-1.15799	0.102156		-3.34e-16	1
cg27369423	0.926035	0.928089	0.576471	0.134295	0.326011	0.426439	0.105279	0.942788	0.870189	0.430172	0.81329	0.138329	0.200629		0.524463	0.334741		cg27369423	1.19965	1.20579	0.155367	-1.16558	-0.592853	-0.292835	-1.25226	1.2497	1.03282	-0.281683	0.862837	-1.15353	-0.967415		-8.54e-17	1
cg03534031	0.952482	0.934905	0.954308	0.9354	0.928125	0.935665	0.877319	0.95082	0.944984	0.921903	0.942701	0.936772	0.899953		0.931949	0.0218796		cg03534031	0.938443	0.135101	1.02189	0.15774	-0.174764	0.16983	-2.49686	0.862505	0.595769	-0.459144	0.491412	0.220434	-1.46236		4.29e-15	1
cg12006375	0.878221	0.570796	0.888536	0.846036	0.909763	0.879312	0.174175	0.902278	0.900349	0.122332	0.873215	0.493406	0.556499		0.691917	0.283601		cg12006375	0.656923	-0.42708	0.693295	0.543434	0.768141	0.660769	-1.8256	0.741748	0.734947	-2.0084	0.639272	-0.699964	-0.477492		1.58e-16	1
cg07055845	0.0760606	0.4689	0.130646	0.0792553	0.620311	0.0693684	0.373497	0.104763	0.0904809	0.91661	0.0772696	0.0991551	0.505585		0.277839	0.274671		cg07055845	-0.734617	0.6956	-0.535888	-0.722986	1.24685	-0.758982	0.348267	-0.63012	-0.682117	2.32559	-0.730216	-0.650537	0.829161		0	1
cg26574716	0.886219	0.907826	0.913241	0.92945	0.941841	0.927621	0.927593	0.901694	0.907347	0.942677	0.875358	0.926881	0.948681		0.918187	0.0220731		cg26574716	-1.44828	-0.469399	-0.224071	0.510258	1.07163	0.427414	0.426134	-0.747179	-0.491075	1.10948	-1.94031	0.393873	1.38152		4.25e-15	1
cg07720540	0.922423	0.932405	0.894995	0.912049	0.944283	0.918274	0.25246	0.546823	0.933917	0.529058	0.91808	0.338337	0.397446		0.726196	0.268089		cg07720540	0.731947	0.769182	0.629636	0.693249	0.813486	0.716472	-1.76709	-0.669082	0.774821	-0.735347	0.715748	-1.44675	-1.22627		0	1
cg01381130	0.930165	0.895418	0.923936	0.713875	0.9135	0.937832	0.497563	0.821281	0.88585	0.751292	0.892056	0.454317	0.435556		0.77328	0.190149		cg01381130	0.825066	0.642329	0.792308	-0.312412	0.737423	0.865386	-1.45001	0.252439	0.592008	-0.115638	0.624647	-1.67744	-1.77611		-3.59e-16	1
cg01032653	0.935005	0.944466	0.937201	0.91748	0.916876	0.92273	0.902992	0.896525	0.938937	0.876951	0.914675	0.832834	0.873652		0.908486	0.031946		cg01032653	0.830115	1.12626	0.898863	0.281523	0.262604	0.445875	-0.171992	-0.374432	0.953187	-0.987162	0.193718	-2.36815	-1.09041		-1.78e-15	1
cg22830663	0.911793	0.898799	0.910931	0.958235	0.792742	0.955637	0.137763	0.315388	0.977791	0.329902	0.448109	0.395522	0.173077		0.631207	0.331658		cg22830663	0.84601	0.806833	0.843413	0.98604	0.487053	0.978206	-1.48781	-0.952243	1.045	-0.90848	-0.552069	-0.710625	-1.38133		1.71e-16	1
cg06548710	0.89509	0.950556	0.954773	0.927638	0.620394	0.964038	0.710088	0.935909	0.981577	0.903609	0.93391	0.941431	0.855222		0.890326	0.106577		cg06548710	0.0447	0.565139	0.604702	0.350094	-2.53275	0.691639	-1.69116	0.427704	0.856201	0.124634	0.408944	0.479521	-0.329375		-3.2e-16	1
cg21082050	0.909683	0.843422	0.849978	0.85391	0.752682	0.852045	0.698999	0.680926	0.621212	0.535055	0.834316	0.606472	0.553773		0.737882	0.129069		cg21082050	1.33107	0.817698	0.868496	0.898961	0.114661	0.884511	-0.301262	-0.441288	-0.903938	-1.57146	0.747145	-1.01814	-1.42645		2.73e-16	1
cg25002056	0.965103	0.979823	0.963656	0.965342	0.938617	0.976189	0.664096	0.961257	0.964203	0.95607	0.962196	0.954288	0.830431		0.929329	0.088209		cg25002056	0.405564	0.572441	0.389158	0.408276	0.105303	0.531245	-3.00686	0.361965	0.395359	0.303162	0.372606	0.282959	-1.12118		3.93e-16	1
cg06155697	0.94127	0.908717	0.940631	0.951272	0.952484	0.946137	0.271245	0.849537	0.94292	0.759718	0.807172	0.578524	0.425164		0.790369	0.225745		cg06155697	0.668459	0.524256	0.665631	0.712767	0.718138	0.690021	-2.29961	0.262104	0.675771	-0.135777	0.0744368	-0.938425	-1.61778		-2.56e-16	1
cg17336615	0.942353	0.787594	0.873641	0.561836	0.454671	0.49143	0.108819	0.644495	0.877582	0.145609	0.218126	0.394144	0.272977		0.521021	0.28903		cg17336615	1.45774	0.922301	1.22001	0.141214	-0.229562	-0.102383	-1.42616	0.4272	1.23364	-1.29887	-1.04797	-0.438977	-0.858194		3.25e-16	1
cg23460851	0.948982	0.966881	0.948078	0.960998	0.961101	0.950762	0.636137	0.928583	0.958253	0.924945	0.937492	0.809564	0.654437		0.891247	0.11639		cg23460851	0.496049	0.64983	0.488277	0.599283	0.600169	0.511342	-2.19185	0.320779	0.575695	0.289523	0.397324	-0.701802	-2.03462		-3.76e-16	1
cg18670076	0.93694	0.838064	0.924665	0.826196	0.94673	0.906263	0.926571	0.897507	0.876525	0.945814	0.891492	0.935209	0.938646		0.906971	0.0398069		cg18670076	0.752857	-1.73103	0.44449	-2.02917	0.998794	-0.01778	0.492394	-0.237744	-0.764846	0.975783	-0.388858	0.70938	0.79573		-2.77e-15	1
cg25101863	0.935896	0.958898	0.948732	0.807079	0.938371	0.904239	0.166397	0.873832	0.96426	0.628247	0.826355	0.727833	0.330936		0.770083	0.253898		cg25101863	0.653071	0.743665	0.703625	0.145715	0.662818	0.528384	-2.37767	0.408624	0.764786	-0.558632	0.221632	-0.166406	-1.72962		6.15e-16	1
cg12107580	0.937711	0.930627	0.929517	0.870503	0.925946	0.930739	0.492473	0.840327	0.90495	0.832804	0.88113	0.705514	0.552599		0.825757	0.149195		cg12107580	0.750386	0.702904	0.695468	0.299916	0.671532	0.703656	-2.23388	0.0976567	0.530801	0.0472364	0.371144	-0.805943	-1.83088		1.37e-15	1
cg00951395	0.69816	0.937404	0.294037	0.103793	0.729369	0.058019	0.932731	0.0914213	0.535256	0.931327	0.148216	0.911794	0.783674		0.5504	0.360578		cg00951395	0.409786	1.07329	-0.710977	-1.23858	0.496339	-1.36553	1.06033	-1.2729	-0.041999	1.05643	-1.11539	1.00226	0.646943		6.83e-17	1
cg13376953	0.884104	0.855543	0.846984	0.842956	0.877919	0.885211	0.435269	0.677687	0.883382	0.492996	0.563669	0.172418	0.279436		0.669044	0.254049		cg13376953	0.846529	0.734104	0.700415	0.684558	0.822181	0.850887	-0.920197	0.0340195	0.843686	-0.692966	-0.414783	-1.95484	-1.53359		-4.78e-16	1
cg15146906	0.0609593	0.0621624	0.0786396	0.0611545	0.023037	0.0654888	0.0645267	0.0939865	0.0676161	0.0470196	0.076913	0.0354041	0.0502005		0.0605468	0.0185651		cg15146906	0.0222219	0.0870228	0.974557	0.0327343	-2.02044	0.2662	0.214376	1.80121	0.380785	-0.728635	0.881559	-1.3543	-0.557294		3.07e-16	1
cg25996688	0.963396	0.970549	0.98013	0.932648	0.959741	0.970948	0.851698	0.964148	0.975358	0.501388	0.965012	0.913782	0.933191		0.913999	0.1288		cg25996688	0.383518	0.439054	0.513435	0.144792	0.35514	0.442148	-0.483701	0.389352	0.476384	-3.20349	0.396058	-0.00168752	0.149004		8.41e-16	1
cg02622866	0.026586	0.0308103	0.0651314	0.0400273	0.0184721	0.0357492	0.0194064	0.0339481	0.0357042	0.0222573	0.0407853	0.0226269	0.032518		0.0326171	0.0123197		cg02622866	-0.489553	-0.146659	2.63921	0.601493	-1.14816	0.254234	-1.07232	0.108034	0.250585	-0.840916	0.663019	-0.810915	-0.00804474		5.21e-16	1
cg03673225	0.927077	0.948647	0.947887	0.95117	0.925059	0.956231	0.919854	0.944937	0.927143	0.889421	0.9289	0.88722	0.69675		0.911561	0.06809		cg03673225	0.227876	0.544662	0.533497	0.581712	0.198229	0.656043	0.121785	0.490175	0.228844	-0.325163	0.254643	-0.357485	-3.15482		1.57e-15	1
cg26452811	0.929672	0.85779	0.888466	0.864998	0.920007	0.927697	0.189052	0.856758	0.930616	0.730703	0.659382	0.33131	0.120732		0.708245	0.296178		cg26452811	0.747616	0.504916	0.608489	0.529254	0.714984	0.740946	-1.75297	0.501432	0.750801	0.0758253	-0.164979	-1.27266	-1.98365		-2.9e-16	1
cg02758040	0.931632	0.921007	0.924484	0.922725	0.94564	0.942722	0.95661	0.911961	0.923801	0.955333	0.933862	0.938756	0.942346		0.934683	0.0136808		cg02758040	-0.223019	-0.999673	-0.74547	-0.874047	0.80091	0.587646	1.60277	-1.6609	-0.795433	1.5094	-0.0600368	0.297715	0.560147		6.88e-15	1
cg10735632	0.718932	0.754166	0.675152	0.544088	0.485149	0.83856	0.0847132	0.188108	0.615096	0.495744	0.690215	0.187911	0.12011		0.49215	0.261422		cg10735632	0.867497	1.00227	0.700026	0.198677	-0.0267771	1.3251	-1.55854	-1.16303	0.4703	0.013748	0.757644	-1.16378	-1.42314		0	1
cg01124530	0.900571	0.82423	0.881637	0.870959	0.912412	0.885625	0.711108	0.921762	0.842124	0.677945	0.874667	0.38658	0.220508		0.762318	0.219015		cg01124530	0.63125	0.282686	0.544801	0.496046	0.685316	0.56301	-0.233816	0.728006	0.364386	-0.385239	0.512975	-1.71558	-2.47384		-3.42e-16	1
cg25389791	0.940072	0.937453	0.899208	0.921077	0.95031	0.961292	0.299125	0.699373	0.958119	0.720182	0.938009	0.588498	0.135769		0.765268	0.27284		cg25389791	0.640683	0.631083	0.490909	0.571064	0.678208	0.718459	-1.70849	-0.241515	0.706827	-0.165248	0.633121	-0.64789	-2.30721		4.44e-16	1
cg18552983	0.918361	0.945208	0.854692	0.90707	0.670296	0.916583	0.42034	0.773929	0.925899	0.890237	0.867897	0.831097	0.6403		0.812455	0.152163		cg18552983	0.696003	0.872443	0.277579	0.621801	-0.934252	0.684323	-2.57693	-0.253185	0.745546	0.511176	0.364363	0.122514	-1.13138		6.49e-16	1
cg23387220	0.0986371	0.102399	0.0931114	0.0974977	0.126662	0.104485	0.156793	0.111779	0.123327	0.119795	0.0963097	0.170747	0.130971		0.117886	0.0239996		cg23387220	-0.802041	-0.645277	-1.03228	-0.849515	0.365689	-0.558364	1.62116	-0.254467	0.226715	0.0795693	-0.899016	2.20259	0.545238		0	1
cg21785010	0.934754	0.932224	0.926487	0.807478	0.944312	0.764322	0.32979	0.647008	0.945744	0.269702	0.90168	0.332443	0.342826		0.698367	0.277554		cg21785010	0.851679	0.842567	0.821894	0.393118	0.886117	0.237632	-1.32795	-0.185043	0.891276	-1.54444	0.732518	-1.31839	-1.28098		0	1
cg16219810	0.0422734	0.0394512	0.0211945	0.019332	0.0420649	0.0417189	0.0520724	0.0404939	0.0400044	0.0892543	0.0384515	0.0561164	0.0908641		0.0471763	0.0214967		cg16219810	-0.228079	-0.359362	-1.20864	-1.29529	-0.237776	-0.253872	0.227761	-0.310857	-0.33363	1.95742	-0.405866	0.415885	2.0323		0	1
cg15163151	0.924074	0.873726	0.573297	0.726111	0.571988	0.508485	0.381438	0.743402	0.941938	0.506661	0.916057	0.553733	0.474538		0.668881	0.194891		cg15163151	1.30942	1.05108	-0.490448	0.293654	-0.497162	-0.823004	-1.47489	0.382373	1.40108	-0.832363	1.26828	-0.590832	-0.99719		0	1
cg02035348	0.930861	0.92653	0.903233	0.889916	0.926619	0.843825	0.379303	0.886162	0.941935	0.85941	0.897485	0.468358	0.206976		0.773893	0.248365		cg02035348	0.632005	0.614567	0.520767	0.467146	0.614924	0.281567	-1.58875	0.452032	0.676592	0.344318	0.497622	-1.23019	-2.2826		-6.83e-16	1
cg03380342	0.9467	0.956378	0.953671	0.956201	0.965166	0.953252	0.96457	0.951305	0.954858	0.960994	0.93571	0.975332	0.96238		0.956655	0.00968638		cg03380342	-1.02773	-0.0285903	-0.308119	-0.0468929	0.878632	-0.351322	0.817097	-0.552344	-0.185556	0.447962	-2.16231	1.92811	0.59106		-8.83e-15	1
cg01823853	0.827019	0.940716	0.942666	0.0916578	0.254107	0.552856	0.0868404	0.200773	0.890787	0.111749	0.801544	0.120146	0.18964		0.462346	0.365596		cg01823853	0.997475	1.30847	1.3138	-1.01393	-0.569587	0.247568	-1.02711	-0.715471	1.1719	-0.958974	0.927794	-0.936007	-0.745921		2.22e-16	1
cg24913825	0.883678	0.929411	0.920797	0.476033	0.816681	0.930678	0.569393	0.845208	0.860654	0.647713	0.896925	0.591322	0.252906		0.740108	0.213769		cg24913825	0.671614	0.885552	0.845257	-1.23533	0.358205	0.891478	-0.798594	0.491655	0.563912	-0.432216	0.733584	-0.696011	-2.27911		0	1
cg26815396	0.922556	0.736395	0.740461	0.918206	0.83424	0.846044	0.612952	0.787323	0.913963	0.679901	0.886077	0.517983	0.682161		0.775251	0.127574		cg26815396	1.15466	-0.304573	-0.272704	1.12057	0.462392	0.554922	-1.2722	0.0946258	1.08731	-0.747413	0.868722	-2.01662	-0.729696		4.95e-16	1
cg25399352	0.926886	0.9684	0.908374	0.944878	0.838792	0.956758	0.398771	0.796563	0.960255	0.952334	0.916051	0.525626	0.553615		0.819023	0.195343		cg25399352	0.552173	0.764692	0.457404	0.644276	0.101198	0.705092	-2.15136	-0.11498	0.722996	0.682447	0.496705	-1.50196	-1.35868		-1.37e-16	1
cg07228441	0.0705743	0.0666869	0.0677037	0.0611809	0.10479	0.0731887	0.0852946	0.113956	0.0663101	0.145148	0.0876689	0.125216	0.114448		0.0909359	0.0270499		cg07228441	-0.752742	-0.896457	-0.858865	-1.1	0.512184	-0.656091	-0.208551	0.851019	-0.910385	2.00414	-0.120777	1.26729	0.86923		1.11e-16	1
cg07996838	0.150098	0.19183	0.120547	0.250416	0.110661	0.10586	0.0834684	0.262883	0.14919	0.119505	0.155361	0.0838068	0.0890021		0.144048	0.0591373		cg07996838	0.102305	0.807976	-0.397405	1.79865	-0.564578	-0.645756	-1.02439	2.00947	0.0869411	-0.415015	0.191295	-1.01867	-0.930821		3.84e-16	1
cg15676719	0.731992	0.91381	0.917408	0.899432	0.922212	0.933236	0.598297	0.924068	0.91608	0.728835	0.894837	0.717545	0.614739		0.824038	0.126213		cg15676719	-0.729289	0.711276	0.739787	0.597357	0.777848	0.865193	-1.78858	0.792555	0.729262	-0.754301	0.560949	-0.843754	-1.6583		-8.37e-16	1
cg06635371	0.0372147	0.0303119	0.0476148	0.0506823	0.0291715	0.0415057	0.0254647	0.0461259	0.0335061	0.0170824	0.0388212	0.0351556	0.0251777		0.035218	0.00981796		cg06635371	0.203371	-0.499709	1.26266	1.57509	-0.615863	0.640424	-0.993415	1.11101	-0.174369	-1.84719	0.366991	-0.00635964	-1.02265		-2.73e-16	1
cg23283187	0.873756	0.653746	0.662251	0.666398	0.856098	0.697359	0.190811	0.627332	0.893491	0.328368	0.719184	0.18102	0.164273		0.578007	0.268111		cg23283187	1.10308	0.282492	0.314216	0.329683	1.03722	0.445159	-1.44416	0.183975	1.17669	-0.931101	0.526564	-1.48068	-1.54314		1.37e-16	1
cg26847490	0.933074	0.950522	0.946438	0.635868	0.78319	0.950435	0.0961301	0.858942	0.737888	0.428934	0.853486	0.837283	0.388295		0.723114	0.265992		cg26847490	0.789346	0.854942	0.83959	-0.328003	0.225855	0.854615	-2.35715	0.510646	0.0555433	-1.10597	0.490135	0.429219	-1.25876		2.73e-16	1
cg08036764	0.984291	0.973581	0.966967	0.978663	0.923182	0.964519	0.679506	0.98193	0.984862	0.971163	0.943854	0.760005	0.958416		0.928534	0.0956719		cg08036764	0.582794	0.470849	0.401722	0.52397	-0.0559357	0.376135	-2.60294	0.558116	0.588765	0.445577	0.160132	-1.76153	0.312338		-6.62e-16	1
cg17828456	0.943436	0.832957	0.858331	0.835138	0.271914	0.936056	0.645299	0.789673	0.922599	0.909853	0.940925	0.752595	0.402676		0.772419	0.213093		cg17828456	0.802544	0.284091	0.403167	0.294323	-2.34876	0.76791	-0.59655	0.0809669	0.704759	0.644944	0.790761	-0.093031	-1.73512		-3.76e-16	1
cg21385746	0.16434	0.947954	0.0296791	0.121615	0.947154	0.719492	0.798263	0.225632	0.363044	0.926013	0.0261994	0.836761	0.846067		0.534786	0.379939		cg21385746	-0.975014	1.08746	-1.32944	-1.08747	1.08535	0.486147	0.693474	-0.813693	-0.452024	1.02971	-1.3386	0.794801	0.819293		2.9e-16	1
cg27112993	0.935706	0.873846	0.929825	0.924669	0.951988	0.934174	0.655109	0.917295	0.926903	0.567148	0.874912	0.47682	0.803286		0.828591	0.15861		cg27112993	0.675335	0.285324	0.638255	0.605752	0.777991	0.665677	-1.09376	0.559257	0.619835	-1.64834	0.292046	-2.21783	-0.159542		0	1
cg01078197	0.0892293	0.103088	0.0862614	0.0963051	0.0930975	0.0878613	0.738583	0.0841248	0.088622	0.933483	0.108917	0.0894445	0.934601		0.271817	0.343555		cg01078197	-0.531465	-0.491125	-0.540103	-0.510869	-0.520205	-0.535446	1.35864	-0.546322	-0.533232	1.92594	-0.474159	-0.530838	1.92919		0	1
cg21603823	0.272124	0.309015	0.2	0.13707	0.156738	0.141977	0.09906	0.128387	0.182341	0.092476	0.269347	0.098749	0.106816		0.168777	0.0733405		cg21603823	1.40914	1.91216	0.425727	-0.432329	-0.164154	-0.365415	-0.950594	-0.550715	0.184944	-1.04037	1.37128	-0.954835	-0.844839		-1.54e-16	1
cg10758128	0.955906	0.962923	0.964192	0.950292	0.961123	0.960329	0.930093	0.957136	0.953032	0.872165	0.963053	0.932562	0.80065		0.93565	0.0476545		cg10758128	0.425045	0.572306	0.598929	0.30724	0.534518	0.517861	-0.116628	0.450869	0.364741	-1.33219	0.575024	-0.064818	-2.83289		-1.06e-15	1
cg16703333	0.923694	0.759654	0.664786	0.90401	0.913554	0.931093	0.366613	0.91301	0.942512	0.62233	0.756889	0.279179	0.153524		0.702373	0.27321		cg16703333	0.810077	0.20966	-0.137576	0.73803	0.772965	0.837159	-1.22895	0.770973	0.878958	-0.292974	0.19954	-1.54897	-2.00889		0	1
cg23032184	0.971498	0.970252	0.961724	0.952953	0.968654	0.958712	0.54925	0.973519	0.956124	0.88373	0.882877	0.854799	0.692211		0.890485	0.129423		cg23032184	0.625961	0.616327	0.550439	0.482668	0.603985	0.527169	-2.6366	0.641576	0.507165	-0.0521946	-0.058785	-0.275729	-1.53199		5.64e-16	1
cg01900413	0.941648	0.860342	0.959908	0.915068	0.911557	0.909216	0.519093	0.935231	0.938437	0.459709	0.878789	0.89173	0.772786		0.837963	0.162192		cg01900413	0.639275	0.137982	0.751856	0.475395	0.453749	0.439311	-1.966	0.59971	0.619477	-2.33213	0.251717	0.331503	-0.401848		1.08e-15	1
cg16569273	0.0592417	0.585839	0.134466	0.110282	0.976109	0.334146	0.749677	0.544105	0.0768198	0.968	0.961947	0.967917	0.617798		0.545104	0.367818		cg16569273	-1.32093	0.110748	-1.11642	-1.18217	1.17179	-0.573538	0.556182	-0.00271369	-1.27314	1.14974	1.13329	1.14952	0.197636		-1.9e-16	1
cg15964957	0.927446	0.930638	0.945115	0.917755	0.927507	0.942273	0.744997	0.836702	0.946628	0.167521	0.88702	0.678273	0.754161		0.815849	0.214449		cg15964957	0.520389	0.535277	0.602781	0.475201	0.520672	0.58953	-0.33039	0.0972414	0.609839	-3.02323	0.331877	-0.641534	-0.287658		-7.94e-16	1
cg26060003	0.863034	0.867684	0.906434	0.820486	0.874411	0.869262	0.542999	0.860738	0.874693	0.273676	0.804812	0.728113	0.714619		0.769305	0.1787		cg26060003	0.524507	0.550527	0.767371	0.286411	0.588175	0.559361	-1.2664	0.51166	0.589751	-2.77353	0.198697	-0.230508	-0.306021		5.89e-16	1
cg10318063	0.174869	0.384977	0.115604	0.123305	0.823911	0.22297	0.171732	0.266367	0.509873	0.844365	0.439017	0.639311	0.817307		0.425662	0.277378		cg10318063	-0.904155	-0.146678	-1.11782	-1.09005	1.43576	-0.730744	-0.915467	-0.57429	0.303596	1.5095	0.0481462	0.770245	1.41195		-1.54e-16	1
cg06865992	0.614313	0.828373	0.529055	0.607982	0.279881	0.191461	0.0858753	0.536167	0.2986	0.251695	0.475752	0.332414	0.099598		0.394705	0.223035		cg06865992	0.984632	1.94439	0.602369	0.956249	-0.514826	-0.911265	-1.38467	0.634257	-0.430898	-0.641198	0.363382	-0.279287	-1.32314		2.73e-16	1
cg13847226	0.906783	0.793316	0.924803	0.905079	0.9183	0.915012	0.529165	0.864429	0.908347	0.674184	0.92166	0.795182	0.302664		0.79684	0.189824		cg13847226	0.579184	-0.0185641	0.674115	0.570205	0.639857	0.622532	-1.41013	0.356058	0.587421	-0.646158	0.657554	-0.00873379	-2.60334		0	1
cg14549078	0.502335	0.935584	0.418676	0.163252	0.521549	0.873752	0.0604572	0.885825	0.90479	0.247075	0.436837	0.122462	0.0693776		0.472459	0.334401		cg14549078	0.0893408	1.38494	-0.160835	-0.92466	0.1468	1.20003	-1.23206	1.23614	1.29285	-0.673994	-0.106525	-1.04664	-1.20538		-1.88e-16	1
cg23728588	0.472414	0.833536	0.845983	0.323367	0.2653	0.818555	0.162382	0.196731	0.663136	0.141354	0.248822	0.171717	0.160721		0.408001	0.282343		cg23728588	0.228135	1.50715	1.55124	-0.299759	-0.505417	1.45409	-0.869931	-0.748277	0.903635	-0.944409	-0.56378	-0.836869	-0.875814		-1.2e-16	1
cg08790158	0.906948	0.916434	0.90965	0.787417	0.73315	0.915247	0.237489	0.905282	0.842903	0.824645	0.907757	0.84871	0.102022		0.756743	0.267972		cg08790158	0.560527	0.595923	0.570608	0.114469	-0.08804	0.591495	-1.93771	0.55431	0.321526	0.253392	0.563546	0.343199	-2.44324		0	1
cg08110718	0.0399005	0.0359186	0.0646944	0.0550376	0.026362	0.0323868	0.0309851	0.0443481	0.0335845	0.0257066	0.0347507	0.0177305	0.0289984		0.0361849	0.0125748		cg08110718	0.295476	-0.0211768	2.26719	1.49924	-0.781156	-0.302039	-0.413509	0.649173	-0.206795	-0.83328	-0.114057	-1.46757	-0.5715		7.43e-16	1
cg10408467	0.928242	0.90119	0.902315	0.836407	0.866521	0.87251	0.598488	0.651781	0.938118	0.454108	0.79719	0.701371	0.55738		0.769663	0.159711		cg10408467	0.992913	0.823532	0.830573	0.417905	0.606454	0.643955	-1.07178	-0.738096	1.05474	-1.97579	0.172356	-0.427601	-1.32917		-1.2e-15	1
cg04679902	0.941099	0.934339	0.94685	0.947539	0.951518	0.96016	0.779573	0.943797	0.95578	0.859594	0.938806	0.931733	0.765435		0.912017	0.0667736		cg04679902	0.435534	0.334296	0.521659	0.531979	0.591559	0.720987	-1.98348	0.475931	0.655389	-0.785087	0.401183	0.295259	-2.19521		5.12e-16	1
cg21610967	0.920565	0.892952	0.935471	0.880047	0.936538	0.950241	0.625397	0.847063	0.930134	0.670239	0.841918	0.654175	0.723306		0.831388	0.119625		cg21610967	0.745469	0.514646	0.870078	0.406761	0.878996	0.993549	-1.72197	0.131034	0.825466	-1.34712	0.0880212	-1.48141	-0.903513		-1.11e-16	1
cg24376212	0.952412	0.952587	0.956197	0.958107	0.937373	0.947015	0.741516	0.951894	0.939851	0.87696	0.956611	0.944045	0.914709		0.925329	0.0595846		cg24376212	0.454528	0.457465	0.518051	0.550103	0.202129	0.363952	-3.0849	0.445839	0.243729	-0.811769	0.524997	0.31411	-0.178232		-1.02e-15	1
cg03907847	0.91974	0.920291	0.933534	0.891688	0.847834	0.803308	0.169195	0.594316	0.941766	0.676071	0.897654	0.743051	0.333554		0.744	0.245392		cg03907847	0.71616	0.718408	0.772372	0.601845	0.423135	0.241687	-2.3424	-0.60998	0.805918	-0.27682	0.626157	-0.0038683	-1.67262		-5.47e-16	1
cg14253635	0.900366	0.858113	0.911168	0.91616	0.943429	0.946917	0.767341	0.835169	0.916606	0.48743	0.904331	0.432954	0.575103		0.799622	0.180565		cg14253635	0.557936	0.323935	0.617764	0.645406	0.796427	0.815746	-0.178778	0.196865	0.647878	-1.72898	0.579898	-2.03067	-1.24343		6.32e-16	1
cg08024103	0.953029	0.941768	0.921141	0.888329	0.938567	0.929026	0.372937	0.942125	0.895682	0.667647	0.945197	0.347382	0.901923		0.818827	0.216568		cg08024103	0.619675	0.567678	0.47243	0.320925	0.552896	0.508841	-2.05889	0.569325	0.354876	-0.698071	0.583511	-2.17689	0.383694		-5.68e-16	1
cg04165835	0.932042	0.933204	0.938442	0.928881	0.928103	0.923973	0.671036	0.923534	0.91819	0.774374	0.926354	0.925457	0.750595		0.88263	0.0888062		cg04165835	0.556412	0.56949	0.628471	0.520816	0.512048	0.465547	-2.38264	0.460598	0.400425	-1.21901	0.492355	0.482261	-1.48677		2.49e-15	1
cg03396896	0.88446	0.845911	0.71025	0.867178	0.865792	0.802534	0.393534	0.834677	0.891931	0.585613	0.764643	0.630538	0.58022		0.742868	0.153518		cg03396896	0.922321	0.671215	-0.212469	0.809745	0.800715	0.38866	-2.27553	0.598036	0.970986	-1.02434	0.14184	-0.731708	-1.05947		-5.12e-16	1
cg27025752	0.0415952	0.0373218	0.236887	0.0338665	0.301171	0.116334	0.0873247	0.048261	0.0442332	0.945857	0.0400285	0.456965	0.168567		0.196801	0.259248		cg27025752	-0.598676	-0.61516	0.154625	-0.628488	0.402587	-0.310385	-0.422283	-0.572964	-0.5885	2.88934	-0.604719	1.00353	-0.108907		-3.95e-17	1
cg03421624	0.915507	0.920661	0.937541	0.605115	0.889572	0.748887	0.484082	0.842413	0.931487	0.366438	0.90949	0.666617	0.169638		0.722111	0.250095		cg03421624	0.773286	0.793898	0.861391	-0.467807	0.669588	0.107061	-0.951758	0.481024	0.837184	-1.42215	0.749229	-0.221893	-2.20905		0	1
cg09697696	0.35247	0.0918487	0.387607	0.117865	0.887828	0.501581	0.626099	0.14966	0.7838	0.887128	0.451694	0.398315	0.944734		0.506202	0.299505		cg09697696	-0.513287	-1.38346	-0.395973	-1.2966	1.27419	-0.0154295	0.400316	-1.19044	0.926856	1.27185	-0.181995	-0.36022	1.46419		0	1
cg17951488	0.94071	0.949881	0.951282	0.862638	0.933809	0.949164	0.310855	0.664735	0.953725	0.711552	0.948161	0.696097	0.538953		0.800889	0.203945		cg17951488	0.685577	0.730547	0.737414	0.302771	0.651742	0.727031	-2.40277	-0.667603	0.749396	-0.438046	0.722115	-0.513827	-1.28435		-4.27e-16	1
cg05117693	0.70408	0.88049	0.901415	0.322144	0.508862	0.537985	0.147217	0.441978	0.630825	0.295718	0.387292	0.171483	0.143317		0.467139	0.258391		cg05117693	0.916988	1.59971	1.68069	-0.561145	0.161474	0.274184	-1.23813	-0.0973776	0.633482	-0.663417	-0.309018	-1.14422	-1.25323		0	1
cg26292232	0.886175	0.926982	0.882499	0.920449	0.847065	0.882937	0.812155	0.863997	0.930965	0.517784	0.821614	0.868159	0.620572		0.829335	0.122855		cg26292232	0.462663	0.794816	0.432743	0.741642	0.144314	0.436307	-0.139842	0.282136	0.827239	-2.53593	-0.062846	0.316018	-1.69927		-2.32e-15	1
cg24426822	0.382404	0.902859	0.898376	0.199278	0.247805	0.654611	0.148529	0.777637	0.702048	0.151139	0.295476	0.311016	0.178434		0.44997	0.292164		cg24426822	-0.231261	1.55012	1.53477	-0.858051	-0.691958	0.700431	-1.03175	1.12151	0.862795	-1.02282	-0.528793	-0.475603	-0.929396		-8.54e-17	1
cg18541042	0.958247	0.69704	0.677598	0.274807	0.475808	0.646182	0.0522447	0.966011	0.961623	0.519388	0.965767	0.2992	0.378058		0.605536	0.304341		cg18541042	1.15893	0.300662	0.23678	-1.08671	-0.426261	0.133551	-1.818	1.18444	1.17003	-0.283065	1.18364	-1.00656	-0.747447		-1.62e-16	1
cg17840051	0.902664	0.854458	0.918813	0.923181	0.91048	0.868888	0.681551	0.869846	0.644161	0.333647	0.835532	0.396831	0.361388		0.73088	0.226294		cg17840051	0.75912	0.546096	0.830483	0.849785	0.793658	0.609863	-0.217984	0.614094	-0.383216	-1.75539	0.462459	-1.47618	-1.6328		0	1
cg01790771	0.131115	0.246693	0.177271	0.178964	0.16317	0.169553	0.130905	0.167437	0.164964	0.10802	0.20564	0.0916598	0.109002		0.157261	0.0428117		cg01790771	-0.610711	2.08895	0.467392	0.506937	0.138026	0.287109	-0.615628	0.237693	0.179932	-1.15017	1.13003	-1.53232	-1.12724		-3.07e-16	1
cg14648534	0.908011	0.813798	0.887077	0.834022	0.913505	0.939684	0.636647	0.891013	0.92476	0.783028	0.916452	0.704936	0.454444		0.815952	0.142159		cg14648534	0.647573	-0.0151554	0.500318	0.127111	0.686222	0.870377	-1.2613	0.528008	0.765391	-0.231602	0.706955	-0.780925	-2.54298		4.44e-16	1
cg01965330	0.781782	0.945765	0.763081	0.821886	0.292106	0.844249	0.391565	0.644002	0.901643	0.864359	0.749197	0.569729	0.125102		0.668805	0.254345		cg01965330	0.444187	1.08891	0.370661	0.601863	-1.48105	0.689785	-1.09001	-0.0975192	0.91544	0.768852	0.316075	-0.389535	-2.13766		0	1
cg00979695	0.952585	0.938347	0.922857	0.794785	0.912115	0.949546	0.478093	0.664543	0.829954	0.551493	0.911824	0.486759	0.593426		0.768179	0.186466		cg00979695	0.988951	0.912594	0.829522	0.142685	0.771915	0.972651	-1.5557	-0.55579	0.331293	-1.16206	0.770354	-1.50923	-0.937182		2.39e-16	1
cg14451926	0.950977	0.942641	0.9421	0.975883	0.950154	0.960323	0.222423	0.911022	0.945891	0.681626	0.852036	0.661861	0.857074		0.834924	0.210738		cg14451926	0.550699	0.511141	0.508575	0.668881	0.546791	0.595049	-2.90646	0.361101	0.526562	-0.727434	0.0812027	-0.821222	0.105109		2.43e-16	1
cg27546431	0.966174	0.955097	0.956598	0.943111	0.976495	0.965959	0.972248	0.969688	0.97907	0.985531	0.961466	0.975175	0.98337		0.96846	0.0121588		cg27546431	-0.188004	-1.09903	-0.975583	-2.08485	0.660792	-0.205683	0.311516	0.100943	0.87263	1.40397	-0.575224	0.552244	1.22628		-1.38e-15	1
cg08125031	0.0859386	0.120438	0.391628	0.0871523	0.598374	0.0815882	0.346876	0.138393	0.124475	0.808785	0.095995	0.331075	0.114927		0.255819	0.230568		cg08125031	-0.736789	-0.587163	0.589018	-0.731525	1.4857	-0.755657	0.394926	-0.509287	-0.569655	2.39827	-0.693173	0.326393	-0.611062		0	1
cg12268531	0.926114	0.924997	0.937478	0.930619	0.955896	0.938895	0.385312	0.918057	0.920068	0.820463	0.915778	0.757458	0.5899		0.84008	0.170855		cg12268531	0.503553	0.497016	0.570064	0.529916	0.677861	0.578359	-2.66171	0.456394	0.468162	-0.114815	0.443058	-0.483575	-1.46428		2.73e-16	1
cg07077665	0.901579	0.790241	0.382285	0.226159	0.918309	0.448292	0.93455	0.905566	0.707684	0.919366	0.809833	0.940505	0.929014		0.754876	0.243912		cg07077665	0.60146	0.144992	-1.52756	-2.16765	0.67005	-1.25694	0.736633	0.617806	-0.19348	0.674384	0.225317	0.761049	0.71394		3.07e-16	1
cg27527930	0.834757	0.901372	0.80831	0.836849	0.927757	0.871526	0.892545	0.879626	0.888063	0.900509	0.873584	0.903697	0.940668		0.881482	0.0373671		cg27527930	-1.25042	0.532282	-1.95819	-1.19444	1.23839	-0.266441	0.296066	-0.0496599	0.176135	0.509211	-0.21135	0.594509	1.58391		1.59e-15	1
cg21919448	0.0449199	0.0387084	0.0418424	0.0497296	0.0598004	0.0380664	0.062352	0.0395708	0.0409767	0.0513834	0.0485167	0.0572613	0.0546759		0.0482926	0.00837632		cg21919448	-0.402643	-1.1442	-0.770057	0.171557	1.37385	-1.22085	1.67847	-1.04125	-0.8734	0.368992	0.0267476	1.07071	0.762069		7.17e-16	1
cg14062119	0.970805	0.967237	0.975314	0.983749	0.971884	0.976653	0.911141	0.975334	0.977297	0.963659	0.973667	0.963075	0.947133		0.965919	0.0187694		cg14062119	0.260307	0.070225	0.500548	0.949949	0.317811	0.571887	-2.91848	0.501633	0.606215	-0.120417	0.412772	-0.151551	-1.0009		-3.66e-15	1
cg25019707	0.956399	0.956183	0.943354	0.954526	0.948529	0.947407	0.668775	0.841522	0.946442	0.913343	0.944109	0.673699	0.530586		0.863452	0.143548		cg25019707	0.647499	0.645999	0.556622	0.634451	0.592678	0.584857	-1.35618	-0.152771	0.578138	0.347555	0.561883	-1.32188	-2.31885		5.12e-16	1
cg10896827	0.914107	0.914369	0.910756	0.892676	0.932838	0.902712	0.706169	0.918383	0.939799	0.835862	0.863071	0.698906	0.739756		0.859185	0.087126		cg10896827	0.63038	0.633385	0.591917	0.384397	0.845366	0.499588	-1.75626	0.679453	0.925258	-0.267691	0.0445982	-1.83963	-1.37076		-1.02e-15	1
cg24119717	0.821137	0.127959	0.79497	0.219571	0.932798	0.685096	0.907805	0.461583	0.906093	0.924414	0.788049	0.918305	0.941145		0.725302	0.279024		cg24119717	0.343465	-2.14083	0.249684	-1.8125	0.743649	-0.144096	0.654076	-0.945147	0.647942	0.713603	0.22488	0.691707	0.773566		0	1
cg03885252	0.942417	0.945116	0.946137	0.942061	0.930841	0.951014	0.906813	0.931524	0.950556	0.936418	0.930048	0.903424	0.905118		0.932422	0.0170384		cg03885252	0.586611	0.745048	0.804965	0.565702	-0.0928122	1.09116	-1.50301	-0.0527352	1.06432	0.234498	-0.139311	-1.70193	-1.6025		-7.48e-15	1
cg22853813	0.929989	0.849646	0.9291	0.921136	0.951909	0.91757	0.971257	0.920739	0.940254	0.950499	0.8721	0.952712	0.929229		0.925857	0.0330776		cg22853813	0.124917	-2.304	0.0980308	-0.142714	0.787598	-0.25053	1.37252	-0.154729	0.435263	0.744978	-1.62516	0.811884	0.101953		2.85e-15	1
cg20852629	0.921906	0.93979	0.935223	0.94604	0.957495	0.937069	0.94562	0.930387	0.92401	0.974264	0.9432	0.955516	0.949145		0.943051	0.0143432		cg20852629	-1.47424	-0.227352	-0.545764	0.208404	1.00704	-0.417062	0.17909	-0.882974	-1.32757	2.17613	0.0103959	0.869062	0.424845		5.39e-15	1
cg02172018	0.0903127	0.311239	0.169316	0.0626234	0.351228	0.122907	0.0811282	0.111293	0.121582	0.476915	0.0799628	0.626265	0.477559		0.237102	0.189982		cg02172018	-0.772651	0.390229	-0.356805	-0.918398	0.600718	-0.601087	-0.820995	-0.662217	-0.60806	1.26229	-0.827129	2.04842	1.26568		1.88e-16	1
cg09412654	0.939124	0.905286	0.96191	0.949743	0.950876	0.965156	0.909616	0.926514	0.96289	0.809539	0.9408	0.849954	0.699659		0.905467	0.0772177		cg09412654	0.43588	-0.00233929	0.730966	0.573398	0.588062	0.773002	0.0537323	0.272572	0.743656	-1.2423	0.457585	-0.718914	-2.6653		9.22e-16	1
cg25223664	0.906161	0.867615	0.891594	0.859444	0.934969	0.914008	0.41824	0.749871	0.922787	0.565761	0.875062	0.519818	0.594446		0.770752	0.180842		cg25223664	0.748769	0.535623	0.668216	0.490439	0.90807	0.792162	-1.94928	-0.115464	0.840708	-1.13354	0.576803	-1.38759	-0.974919		4.27e-16	1
cg18070442	0.918751	0.893298	0.879908	0.62493	0.803423	0.797771	0.133903	0.69022	0.94327	0.559387	0.691217	0.272562	0.584132		0.676367	0.246971		cg18070442	0.981431	0.878367	0.824151	-0.208273	0.51446	0.491573	-2.19647	0.0560897	1.08071	-0.473662	0.060128	-1.63503	-0.373467		2.22e-16	1
cg03062454	0.938804	0.951948	0.952394	0.965358	0.949188	0.96576	0.841659	0.956945	0.961228	0.953155	0.953098	0.542402	0.744486		0.898187	0.124507		cg03062454	0.326227	0.431795	0.435377	0.539503	0.409624	0.54273	-0.454015	0.471927	0.506332	0.441493	0.44103	-2.85755	-1.23447		1.35e-15	1
cg27478603	0.207517	0.149388	0.193098	0.188533	0.554139	0.145791	0.240887	0.1572	0.231145	0.268924	0.258702	0.293902	0.287029		0.244327	0.105936		cg27478603	-0.347477	-0.8962	-0.483593	-0.526685	2.92453	-0.930156	-0.0324749	-0.822454	-0.124435	0.232183	0.135693	0.467975	0.403096		2.6e-16	1
cg11213983	0.903957	0.925192	0.807391	0.507248	0.481595	0.735588	0.424242	0.468561	0.67527	0.356624	0.839301	0.198927	0.647254		0.613165	0.226076		cg11213983	1.28625	1.38018	0.859115	-0.468501	-0.581973	0.541508	-0.83566	-0.639625	0.274706	-1.13475	1.00026	-1.8323	0.150785		6.62e-17	1
cg23441248	0.303308	0.910605	0.504945	0.0966117	0.086328	0.454798	0.0671581	0.140521	0.272892	0.0705601	0.276187	0.0660109	0.0876354		0.256735	0.247478		cg23441248	0.188187	2.64213	1.00296	-0.647021	-0.688576	0.800325	-0.766036	-0.469594	0.0652846	-0.75229	0.0786003	-0.770672	-0.683292		-2.31e-16	1
cg12387205	0.88705	0.667388	0.918498	0.809438	0.915389	0.826354	0.174732	0.682067	0.904102	0.440611	0.898323	0.386342	0.292321		0.677124	0.264639		cg12387205	0.793251	-0.0367912	0.912085	0.499978	0.900338	0.5639	-1.8984	0.0186758	0.857688	-0.89372	0.83585	-1.09878	-1.45407		2.73e-16	1
cg06051662	0.93104	0.88521	0.608617	0.582195	0.593499	0.361165	0.166481	0.500177	0.851804	0.391215	0.734494	0.231158	0.278079		0.547318	0.254132		cg06051662	1.50993	1.3296	0.241208	0.137239	0.181722	-0.732505	-1.49858	-0.185496	1.19814	-0.614261	0.736532	-1.24408	-1.05945		1.71e-16	1
cg24897141	0.931371	0.931403	0.913593	0.929347	0.945795	0.901936	0.352475	0.631427	0.948649	0.6268	0.921278	0.405784	0.548085		0.768303	0.223068		cg24897141	0.731024	0.731166	0.651325	0.72195	0.795686	0.599067	-1.86413	-0.613607	0.808477	-0.634351	0.685776	-1.62515	-0.987226		-1.88e-16	1
cg23461824	0.908326	0.63702	0.940538	0.341404	0.441285	0.709339	0.255453	0.58727	0.289169	0.14876	0.904549	0.330476	0.173551		0.512857	0.286365		cg23461824	1.381	0.433582	1.49348	-0.598721	-0.249933	0.686126	-0.898867	0.259855	-0.781131	-1.27144	1.36781	-0.636882	-1.18487		1.37e-16	1
cg01184387	0.943654	0.949429	0.95472	0.887351	0.953181	0.920806	0.66304	0.754052	0.922524	0.681213	0.916609	0.377811	0.344463		0.789912	0.216143		cg01184387	0.711295	0.738016	0.762497	0.450806	0.755376	0.60559	-0.586979	-0.165907	0.613536	-0.502903	0.586171	-1.90661	-2.06089		0	1
cg15319206	0.140182	0.17037	0.161082	0.130296	0.0885641	0.121383	0.0897891	0.169376	0.11266	0.0754848	0.137121	0.116902	0.123064		0.125867	0.0302477		cg15319206	0.473258	1.47129	1.16421	0.146408	-1.23326	-0.148263	-1.19276	1.4384	-0.436632	-1.66566	0.372046	-0.29638	-0.0926638		-1.53e-16	1
cg00927495	0.92965	0.93367	0.735526	0.920463	0.886178	0.921423	0.215537	0.88687	0.912061	0.872866	0.842216	0.426627	0.421458		0.761888	0.242921		cg00927495	0.690604	0.707153	-0.108522	0.652785	0.511647	0.656737	-2.24909	0.514495	0.618195	0.45685	0.330674	-1.38012	-1.4014		0	1
cg26529044	0.43165	0.593223	0.243436	0.0935573	0.077422	0.178041	0.0763965	0.463232	0.450299	0.0808854	0.304129	0.271674	0.0928505		0.258215	0.178377		cg26529044	0.972295	1.87809	-0.0828549	-0.923087	-1.01354	-0.449462	-1.01929	1.14935	1.07684	-0.994127	0.257398	0.0754515	-0.92705		-4.27e-16	1
ch.7.96796200F	0.108556	0.139884	0.104571	0.141618	0.0911641	0.119505	0.0839198	0.112124	0.132882	0.10899	0.128866	0.0932271	0.0623934		0.109823	0.0232416		ch.7.96796200F	-0.0545382	1.2934	-0.225999	1.36804	-0.802834	0.416594	-1.11453	0.0990146	0.992153	-0.0358304	0.819341	-0.714071	-2.04073		0	1
cg02976009	0.856221	0.931463	0.756369	0.363972	0.52815	0.565421	0.0752061	0.315596	0.854836	0.189442	0.253982	0.132866	0.140149		0.458744	0.30847		cg02976009	1.28854	1.53246	0.964843	-0.307233	0.225002	0.345827	-1.24336	-0.46406	1.28406	-0.873025	-0.663799	-1.05644	-1.03283		0	1
cg10648197	0.940813	0.96348	0.829572	0.892461	0.934814	0.922832	0.509332	0.905793	0.90864	0.839859	0.88414	0.554661	0.495153		0.813965	0.172235		cg10648197	0.736478	0.868084	0.0906113	0.45575	0.701649	0.632081	-1.76871	0.533155	0.549684	0.150338	0.407436	-1.50553	-1.85103		0	1
cg05228361	0.91488	0.91474	0.941667	0.869852	0.931242	0.902459	0.892598	0.90806	0.928636	0.362264	0.915772	0.409466	0.524394		0.801233	0.213952		cg05228361	0.531179	0.530527	0.656381	0.320722	0.607654	0.473127	0.427035	0.499303	0.595476	-2.05172	0.535349	-1.8311	-1.29393		3.59e-16	1
cg11841288	0.95169	0.912038	0.950222	0.934475	0.915651	0.931135	0.840957	0.893903	0.953969	0.911826	0.946825	0.900182	0.865634		0.916039	0.0345772		cg11841288	1.03105	-0.115702	0.988594	0.533192	-0.0112325	0.43659	-2.17143	-0.64019	1.09696	-0.121849	0.890364	-0.458592	-1.45775		1.21e-15	1
cg01404988	0.128797	0.105391	0.106234	0.11173	0.473978	0.223905	0.508392	0.120681	0.12107	0.475913	0.145215	0.162775	0.113011		0.215161	0.15784		cg01404988	-0.547164	-0.695453	-0.69011	-0.65529	1.63975	0.0554001	1.85778	-0.598579	-0.596114	1.652	-0.443146	-0.331893	-0.647176		-8.54e-17	1
cg01253545	0.158442	0.111533	0.130779	0.0896947	0.0638402	0.145009	0.0723333	0.101315	0.122713	0.0693431	0.0988972	0.108178	0.0816583		0.104133	0.0293551		cg01253545	1.85004	0.252059	0.907711	-0.491867	-1.37262	1.39247	-1.08329	-0.096026	0.63291	-1.18516	-0.178377	0.137781	-0.765631		2.82e-16	1
cg20098420	0.945038	0.967302	0.971356	0.95134	0.964555	0.958518	0.650567	0.948703	0.968363	0.935104	0.950472	0.873763	0.673868		0.904535	0.110482		cg20098420	0.366603	0.568125	0.604819	0.423648	0.543261	0.488614	-2.29872	0.399776	0.577725	0.276688	0.415791	-0.278517	-2.08782		2.73e-16	1
cg14780482	0.900851	0.910304	0.930055	0.906509	0.914799	0.920766	0.620526	0.912123	0.930545	0.832748	0.907112	0.835166	0.869092		0.8762	0.083295		cg14780482	0.295954	0.409436	0.646555	0.363882	0.463408	0.535037	-3.0695	0.431281	0.652442	-0.521663	0.371122	-0.49263	-0.0853288		-2.9e-16	1
cg07494130	0.938457	0.64427	0.657536	0.454366	0.804638	0.7809	0.0992845	0.84501	0.931322	0.589045	0.854059	0.174028	0.155761		0.609898	0.29977		cg07494130	1.09604	0.114661	0.158913	-0.518839	0.649628	0.570444	-1.70335	0.784307	1.07223	-0.069563	0.814493	-1.45401	-1.51495		0	1
cg27412039	0.991069	0.985623	0.968849	0.988152	0.983369	0.981197	0.472457	0.962675	0.985613	0.965146	0.973164	0.894506	0.672121		0.909534	0.157084		cg27412039	0.519052	0.484384	0.377603	0.500483	0.470038	0.45621	-2.78244	0.338298	0.484324	0.354025	0.40507	-0.0956675	-1.51137		9.74e-16	1
cg08556107	0.918167	0.905051	0.534191	0.756797	0.586924	0.852247	0.181295	0.630232	0.919511	0.200188	0.620694	0.562657	0.678559		0.642039	0.243274		cg08556107	1.13505	1.08113	-0.443322	0.471721	-0.226558	0.86408	-1.89393	-0.0485337	1.14057	-1.81627	-0.0877436	-0.326308	0.150119		2.24e-16	1
cg00985040	0.822972	0.863512	0.621252	0.718208	0.656464	0.821465	0.378967	0.342088	0.828416	0.331626	0.77145	0.529917	0.317872		0.615708	0.211361		cg00985040	0.980614	1.17242	0.0262299	0.484952	0.192824	0.973483	-1.12008	-1.29456	1.00637	-1.34406	0.736849	-0.405899	-1.40913		5.12e-16	1
cg04609045	0.0752284	0.0721929	0.108015	0.103509	0.429998	0.489515	0.769467	0.117331	0.0769192	0.401008	0.324677	0.50711	0.181627		0.281277	0.223121		cg04609045	-0.923484	-0.937089	-0.77654	-0.796734	0.666551	0.9333	2.18801	-0.734783	-0.915906	0.536622	0.194515	1.01216	-0.446618		1.67e-16	1
cg05446414	0.700715	0.445562	0.264211	0.548123	0.829198	0.665935	0.675495	0.520733	0.823124	0.831378	0.418651	0.893557	0.775567		0.645558	0.192468		cg05446414	0.286577	-1.03911	-1.98135	-0.506238	0.954135	0.105875	0.155547	-0.648547	0.922574	0.965463	-1.17893	1.28852	0.675484		1.96e-16	1
cg27438152	0.891983	0.951101	0.953487	0.943507	0.964576	0.961251	0.72946	0.727089	0.922832	0.453284	0.952052	0.374795	0.277911		0.777179	0.248973		cg27438152	0.461112	0.698559	0.708139	0.668057	0.752681	0.739325	-0.191664	-0.201188	0.585015	-1.30093	0.702378	-1.61618	-2.00531		0	1
cg03369432	0.89897	0.937123	0.91095	0.701616	0.913907	0.833901	0.548346	0.917987	0.943418	0.708013	0.874789	0.595079	0.529596		0.793361	0.155757		cg03369432	0.678035	0.922986	0.754949	-0.589027	0.773933	0.260276	-1.57306	0.800131	0.963404	-0.547956	0.522787	-1.27302	-1.69344		0	1
cg22249986	0.657392	0.61544	0.694816	0.694432	0.652548	0.722421	0.262926	0.727113	0.785023	0.591927	0.734387	0.522131	0.587471		0.634464	0.132948		cg22249986	0.172462	-0.143094	0.453952	0.451066	0.13603	0.661588	-2.7946	0.696886	1.13247	-0.31995	0.751593	-0.844935	-0.353463		-1.58e-16	1
cg08187736	0.613394	0.74261	0.941369	0.4084	0.600692	0.814889	0.0614607	0.368121	0.597697	0.0574879	0.35978	0.378871	0.0727615		0.462887	0.288421		cg08187736	0.521829	0.969843	1.65897	-0.188916	0.47779	1.22044	-1.39181	-0.328569	0.467408	-1.40558	-0.357488	-0.291297	-1.35263		-3.25e-16	1
cg11033709	0.732274	0.792673	0.482826	0.441039	0.222524	0.122229	0.197289	0.910861	0.451432	0.202857	0.610007	0.181818	0.154335		0.423243	0.269322		cg11033709	1.14744	1.3717	0.22123	0.0660752	-0.745275	-1.11767	-0.838974	1.81054	0.104665	-0.8183	0.693459	-0.896419	-0.998465		2.99e-16	1
cg16216704	0.0948864	0.139667	0.137709	0.13017	0.509096	0.127129	0.567651	0.179677	0.139542	0.545111	0.109151	0.134559	0.125193		0.226118	0.180715		cg16216704	-0.726181	-0.478386	-0.489219	-0.530935	1.56587	-0.547767	1.88989	-0.256989	-0.479075	1.76517	-0.647249	-0.506652	-0.558477		-1.28e-16	1
cg18876189	0.96	0.950585	0.957264	0.962092	0.921978	0.962669	0.9261	0.966734	0.952396	0.862247	0.935357	0.959712	0.910987		0.940625	0.0295674		cg18876189	0.655294	0.336884	0.562759	0.726031	-0.630662	0.745558	-0.491235	0.883036	0.398128	-2.65082	-0.178155	0.645566	-1.00238		0	1
cg08775211	0.944551	0.510585	0.961593	0.955446	0.817571	0.951025	0.251182	0.949636	0.955297	0.903168	0.944229	0.439089	0.672611		0.788922	0.241884		cg08775211	0.643405	-1.15071	0.713861	0.688448	0.11844	0.67017	-2.22313	0.664426	0.687832	0.472318	0.642074	-1.44629	-0.480853		2.73e-16	1
cg14210985	0.913017	0.919135	0.912958	0.903172	0.88988	0.945607	0.605613	0.88008	0.899829	0.332002	0.911361	0.919033	0.61402		0.818901	0.184696		cg14210985	0.509575	0.542702	0.509254	0.45627	0.384306	0.686029	-1.1548	0.331241	0.438172	-2.63621	0.500607	0.542148	-1.10929		-2.05e-16	1
cg17423207	0.69393	0.510554	0.354474	0.386838	0.913433	0.633006	0.755015	0.380826	0.523533	0.883101	0.820718	0.896068	0.552684		0.638783	0.203918		cg17423207	0.270438	-0.628828	-1.39423	-1.23552	1.34686	-0.028332	0.569992	-1.265	-0.56518	1.19812	0.892195	1.26171	-0.422224		-1.2e-16	1
cg27604613	0.0511002	0.0707873	0.113712	0.0525511	0.0182695	0.0753806	0.0452834	0.0697719	0.0455146	0.0257843	0.0535139	0.062039	0.0241421		0.05445	0.025394		cg27604613	-0.131913	0.643351	2.33371	-0.0747778	-1.42477	0.824232	-0.360977	0.603366	-0.351873	-1.12884	-0.0368638	0.29885	-1.19351		-2.39e-16	1
cg11598178	0.944999	0.925034	0.925969	0.924431	0.944254	0.926333	0.809463	0.938348	0.942327	0.869613	0.922518	0.786852	0.889551		0.903823	0.0517895		cg11598178	0.795079	0.409565	0.427618	0.397921	0.780697	0.434651	-1.82197	0.666653	0.743487	-0.660546	0.360987	-2.25857	-0.275569		3.67e-16	1
cg08846959	0.900883	0.8247	0.764287	0.49064	0.84628	0.880765	0.376978	0.827482	0.87669	0.362797	0.710288	0.458913	0.347099		0.666754	0.222085		cg08846959	1.05423	0.711195	0.43917	-0.793003	0.808368	0.963644	-1.3048	0.723721	0.945294	-1.36865	0.196022	-0.935861	-1.43934		-2.56e-16	1
cg04657224	0.0739338	0.0372871	0.0348493	0.0293116	0.112153	0.0234108	0.545285	0.0392915	0.0321002	0.987502	0.0310846	0.517384	0.0297865		0.191798	0.30117		cg04657224	-0.391356	-0.513037	-0.521131	-0.539519	-0.264453	-0.559112	1.17371	-0.506382	-0.53026	2.64204	-0.533632	1.08107	-0.537942		-1.11e-16	1
cg13227621	0.104774	0.0944314	0.118253	0.109659	0.160518	0.0792602	0.216027	0.0816975	0.177537	0.368173	0.0652352	0.149949	0.129441		0.142689	0.080197		cg13227621	-0.472774	-0.601737	-0.304696	-0.411854	0.222316	-0.790911	0.914472	-0.76052	0.434531	2.81163	-0.965794	0.0905253	-0.165188		2.22e-16	1
cg19107291	0.961176	0.954259	0.964897	0.958978	0.961209	0.918669	0.379776	0.885303	0.94099	0.85338	0.934978	0.725239	0.737811		0.859744	0.165876		cg19107291	0.611494	0.569796	0.633931	0.598247	0.611698	0.355239	-2.89354	0.154087	0.489802	-0.0383613	0.453562	-0.810874	-0.735082		-8.88e-16	1
cg18120576	0.94065	0.907099	0.943904	0.899589	0.937236	0.922966	0.579667	0.893942	0.914427	0.695861	0.908962	0.810549	0.840318		0.861167	0.108825		cg18120576	0.730374	0.42207	0.760275	0.353061	0.699001	0.567879	-2.58672	0.301173	0.489413	-1.51901	0.439188	-0.465125	-0.191584		5.49e-16	1
cg13514718	0.947214	0.942403	0.955477	0.917339	0.940217	0.967693	0.744468	0.954215	0.884307	0.87398	0.909265	0.866001	0.62525		0.886756	0.0983646		cg13514718	0.614626	0.565725	0.698638	0.310917	0.543493	0.822823	-1.44653	0.685803	-0.0248951	-0.129886	0.228832	-0.210998	-2.65854		5.81e-16	1
cg22975521	0.888879	0.910881	0.931349	0.91644	0.87237	0.882442	0.412178	0.702898	0.924733	0.620915	0.65722	0.599091	0.597773		0.762859	0.171808		cg22975521	0.733492	0.86155	0.980686	0.893909	0.6374	0.696027	-2.04112	-0.348999	0.942177	-0.826179	-0.614868	-0.953203	-0.960872		1.18e-15	1
cg00093643	0.935499	0.522288	0.91618	0.778145	0.941449	0.552614	0.938767	0.927257	0.781287	0.950118	0.863732	0.951019	0.966778		0.848087	0.151004		cg00093643	0.578872	-2.15756	0.450938	-0.46318	0.618272	-1.95673	0.600513	0.524291	-0.442376	0.675686	0.103603	0.68165	0.786012		1.08e-15	1
cg13850695	0.931725	0.946006	0.930493	0.844714	0.939787	0.832441	0.615679	0.9477	0.888047	0.487689	0.858846	0.600511	0.722907		0.811273	0.154629		cg13850695	0.778981	0.871336	0.771011	0.216268	0.831117	0.136901	-1.26492	0.882289	0.496507	-2.09265	0.30766	-1.36302	-0.571473		6.83e-16	1
cg20671150	0.944387	0.924328	0.953741	0.475622	0.294535	0.933663	0.490474	0.677645	0.923451	0.525706	0.502258	0.609607	0.450831		0.669711	0.23557		cg20671150	1.166	1.08085	1.20571	-0.823913	-1.59263	1.12048	-0.760867	0.0336771	1.07713	-0.611305	-0.710842	-0.255145	-0.929152		-9.39e-17	1
cg04252965	0.933	0.921876	0.936067	0.946184	0.949527	0.94515	0.796386	0.931711	0.947593	0.900191	0.92803	0.806355	0.863799		0.908144	0.0528385		cg04252965	0.470429	0.25989	0.528462	0.71994	0.783207	0.700363	-2.11508	0.446016	0.746604	-0.150514	0.376356	-1.92642	-0.83925		1.61e-15	1
cg26160180	0.0349976	0.0729596	0.0414163	0.0401377	0.0324282	0.04581	0.0300817	0.0426449	0.0569239	0.0136452	0.031348	0.0221978	0.0317094		0.0381769	0.0150226		cg26160180	-0.211639	2.31536	0.215636	0.130525	-0.382673	0.508103	-0.538872	0.297415	1.24792	-1.63299	-0.454581	-1.06368	-0.430521		8.11e-17	1
cg02792168	0.954406	0.914473	0.536143	0.909262	0.938095	0.928911	0.0935406	0.350038	0.94888	0.0827201	0.931337	0.208244	0.190516		0.614351	0.374527		cg02792168	0.907959	0.801336	-0.208818	0.787423	0.864407	0.839887	-1.39058	-0.705725	0.893204	-1.41948	0.846364	-1.08432	-1.13166		-1.54e-16	1
cg17376921	0.0789398	0.0961533	0.117079	0.0723211	0.0822005	0.0676694	0.426937	0.153266	0.0758896	0.658241	0.100016	0.110901	0.650755		0.206951	0.219766		cg17376921	-0.582491	-0.504164	-0.408946	-0.612608	-0.567653	-0.633774	1.001	-0.244284	-0.59637	2.0535	-0.486587	-0.437058	2.01944		0	1
cg23930328	0.934301	0.949658	0.909821	0.767377	0.69754	0.863631	0.497563	0.415788	0.853071	0.31099	0.868272	0.77699	0.213233		0.696787	0.251684		cg23930328	0.943696	1.00471	0.846434	0.280471	0.00298955	0.662907	-0.791563	-1.11648	0.62095	-1.53286	0.68135	0.318666	-1.92127		-1.71e-16	1
cg21138131	0.921513	0.960607	0.927897	0.931284	0.922258	0.934662	0.849758	0.9083	0.954906	0.797017	0.901124	0.907833	0.854951		0.905547	0.0460932		cg21138131	0.346382	1.19454	0.484888	0.558365	0.362542	0.631661	-1.21034	0.0597221	1.07085	-2.35457	-0.0959625	0.0496008	-1.09768		1.35e-15	1
cg07877900	0.823207	0.885401	0.849925	0.788449	0.862546	0.8078	0.402724	0.662909	0.744139	0.442266	0.786821	0.598818	0.356089		0.693161	0.185172		cg07877900	0.702297	1.03817	0.846589	0.514592	0.914744	0.619098	-1.56848	-0.163371	0.275301	-1.35493	0.505798	-0.509489	-1.82032		-2.56e-16	1
cg17229197	0.956354	0.971202	0.958497	0.912866	0.952289	0.913199	0.442518	0.904493	0.963683	0.7571	0.959341	0.910947	0.322581		0.84039	0.212012		cg17229197	0.546971	0.617006	0.557079	0.341847	0.527794	0.343419	-1.87665	0.302357	0.581539	-0.392854	0.561057	0.332796	-2.44236		4.78e-16	1
cg03907849	0.958274	0.828647	0.907684	0.84042	0.881268	0.924852	0.850857	0.925253	0.933363	0.653689	0.848968	0.625894	0.242874		0.801696	0.196177		cg03907849	0.798151	0.137382	0.540267	0.197396	0.405618	0.627782	0.250597	0.629827	0.671169	-0.754453	0.240968	-0.89614	-2.84856		-4.1e-16	1
cg06307939	0.96063	0.56472	0.0936288	0.273644	0.964154	0.41206	0.949498	0.968319	0.285079	0.953072	0.0973713	0.952787	0.947328		0.647868	0.366485		cg06307939	0.853408	-0.22688	-1.51231	-1.02112	0.863025	-0.643434	0.823035	0.874388	-0.989917	0.832786	-1.5021	0.832009	0.817112		3.07e-16	1
cg27000687	0.945109	0.933863	0.914069	0.876137	0.941437	0.95281	0.953468	0.889499	0.925896	0.959033	0.833507	0.957986	0.973035		0.927373	0.0397457		cg27000687	0.446251	0.163291	-0.334724	-1.2891	0.353853	0.639987	0.656559	-0.952914	-0.0371657	0.796555	-2.36167	0.770229	1.14885		1.93e-15	1
cg08895562	0.943526	0.947422	0.958716	0.70318	0.933152	0.954106	0.646522	0.941689	0.929082	0.513757	0.828297	0.758327	0.344569		0.80018	0.198023		cg08895562	0.723883	0.743559	0.800589	-0.489842	0.671493	0.777311	-0.775963	0.714607	0.65094	-1.44641	0.141985	-0.211354	-2.3008		7.52e-16	1
cg24753530	0.905036	0.866602	0.904575	0.811826	0.80169	0.920153	0.44657	0.752628	0.896028	0.743965	0.563902	0.549907	0.351048		0.731841	0.191476		cg24753530	0.904528	0.703803	0.902119	0.417729	0.364796	0.983482	-1.48985	0.108563	0.857485	0.0633217	-0.877074	-0.950169	-1.98873		4.1e-16	1
cg27592331	0.846839	0.634068	0.733299	0.771162	0.904904	0.887595	0.891257	0.682079	0.875953	0.878166	0.822386	0.89842	0.905968		0.825546	0.0916201		cg27592331	0.232407	-2.08991	-1.00684	-0.593582	0.866164	0.677241	0.717214	-1.56589	0.55018	0.574327	-0.0344883	0.795397	0.877781		9.82e-16	1
cg20793341	0.91679	0.852417	0.928402	0.798407	0.202434	0.824073	0.364118	0.281596	0.952907	0.169256	0.812943	0.868211	0.24796		0.63227	0.318111		cg20793341	0.894404	0.692045	0.930909	0.522261	-1.35122	0.602942	-0.842952	-1.10237	1.00794	-1.45551	0.567956	0.741693	-1.2081		3.59e-16	1
cg01259782	0.890333	0.723728	0.926484	0.777922	0.829882	0.916547	0.504547	0.406428	0.765801	0.376816	0.825482	0.153668	0.126874		0.632655	0.285018		cg01259782	0.904079	0.319535	1.03092	0.509677	0.691984	0.99605	-0.449472	-0.793729	0.46715	-0.897624	0.676546	-1.68055	-1.77456		0	1
cg19869037	0.794745	0.940173	0.657614	0.770451	0.80361	0.805112	0.27081	0.855804	0.684632	0.44296	0.878868	0.666567	0.457421		0.694521	0.196119		cg19869037	0.511036	1.25257	-0.188182	0.387163	0.55624	0.563897	-2.16047	0.822374	-0.0504212	-1.28269	0.939978	-0.142532	-1.20896		3.59e-16	1
cg06551661	0.952933	0.95256	0.945801	0.848174	0.956267	0.968579	0.592925	0.923064	0.936237	0.851078	0.929056	0.744035	0.689286		0.868461	0.120204		cg06551661	0.702734	0.699633	0.643399	-0.168774	0.730471	0.832896	-2.29223	0.454252	0.56384	-0.144612	0.504099	-1.03512	-1.49059		4.95e-16	1
cg08681685	0.277949	0.132595	0.13723	0.325931	0.612881	0.113377	0.130738	0.305297	0.268525	0.54709	0.165489	0.588816	0.804992		0.339301	0.226489		cg08681685	-0.27088	-0.912653	-0.892186	-0.0590315	1.20792	-0.997504	-0.920852	-0.150136	-0.312492	0.917437	-0.767418	1.10166	2.05613		-2.73e-16	1
cg01365152	0.727968	0.459525	0.670484	0.115642	0.897153	0.845882	0.630539	0.16624	0.475349	0.746857	0.159755	0.939249	0.95559		0.599249	0.300827		cg01365152	0.427884	-0.464464	0.236799	-1.60759	0.990284	0.819851	0.104013	-1.43939	-0.411862	0.490675	-1.46095	1.13022	1.18454		1.71e-16	1
cg02570888	0.956826	0.945014	0.958487	0.891188	0.960811	0.963109	0.74639	0.885005	0.913093	0.785817	0.942798	0.705186	0.735038		0.876059	0.0970438		cg02570888	0.832281	0.710562	0.849393	0.155898	0.873344	0.897022	-1.33619	0.0921844	0.381627	-0.929905	0.687726	-1.76078	-1.45316		0	1
cg02410241	0.90799	0.920087	0.919358	0.925876	0.916675	0.937303	0.756977	0.93213	0.931984	0.866934	0.900363	0.645979	0.8981		0.88152	0.0850863		cg02410241	0.311101	0.453276	0.444706	0.521312	0.413174	0.655604	-1.46373	0.594808	0.593092	-0.171423	0.221463	-2.76826	0.194869		1.39e-15	1
cg25362648	0.911797	0.884304	0.839787	0.767085	0.892169	0.807116	0.487192	0.691782	0.837822	0.394932	0.745074	0.393699	0.437801		0.699274	0.198595		cg25362648	1.07014	0.931698	0.707538	0.341456	0.971297	0.543025	-1.06791	-0.0377243	0.69764	-1.53248	0.23062	-1.53868	-1.31662		-5.29e-16	1
cg11614093	0.936029	0.956075	0.951643	0.802042	0.315232	0.880839	0.711671	0.950064	0.939492	0.264577	0.889273	0.961714	0.609798		0.782188	0.243247		cg11614093	0.632448	0.714856	0.696637	0.0816173	-1.91968	0.405558	-0.2899	0.690144	0.646685	-2.12793	0.440229	0.738037	-0.708706		1.11e-16	1
cg07795916	0.901115	0.926048	0.939565	0.676029	0.685345	0.800432	0.323639	0.505731	0.890827	0.408501	0.772492	0.311447	0.768272		0.685342	0.227061		cg07795916	0.950284	1.06009	1.11962	-0.041013	1.35e-05	0.506867	-1.59297	-0.791021	0.904976	-1.21923	0.383818	-1.64667	0.365233		-1.79e-16	1
cg02282247	0.927808	0.923832	0.938851	0.930859	0.932868	0.921079	0.711196	0.91308	0.939758	0.874503	0.915309	0.89063	0.74731		0.889776	0.0739672		cg02282247	0.514183	0.460431	0.663469	0.555431	0.582583	0.423206	-2.41431	0.315058	0.675742	-0.206482	0.345192	0.0115561	-1.92606		-1.4e-15	1
cg25683989	0.909458	0.937876	0.948889	0.847819	0.883384	0.935215	0.560912	0.812994	0.893739	0.582605	0.787557	0.84752	0.36359		0.793197	0.179426		cg25683989	0.647962	0.806344	0.86772	0.30443	0.50264	0.791514	-1.2946	0.110336	0.560352	-1.1737	-0.0314306	0.302759	-2.39433		0	1
cg16785502	0.939436	0.895961	0.917986	0.891816	0.937302	0.877326	0.247439	0.954165	0.949824	0.862083	0.935034	0.666421	0.585989		0.82006	0.205725		cg16785502	0.580268	0.368944	0.476002	0.348797	0.569899	0.27836	-2.78343	0.651865	0.630767	0.204267	0.558871	-0.746818	-1.13779		0	1
cg07358254	0.893211	0.922622	0.937144	0.873885	0.912445	0.921757	0.252934	0.893942	0.922681	0.75375	0.874142	0.81491	0.653996		0.817494	0.18793		cg07358254	0.4029	0.559398	0.636672	0.300063	0.505248	0.554796	-3.00409	0.406792	0.559716	-0.339187	0.30143	-0.0137502	-0.86999		-4.87e-16	1
cg08387381	0.818089	0.623604	0.850404	0.339838	0.905045	0.6289	0.797471	0.77233	0.6869	0.913371	0.890766	0.946104	0.937472		0.777715	0.171873		cg08387381	0.234905	-0.896652	0.422924	-2.54767	0.740833	-0.865841	0.114948	-0.0313283	-0.528384	0.789277	0.657758	0.979729	0.929502		2.05e-16	1
cg08394355	0.907481	0.902862	0.90332	0.918747	0.938541	0.927764	0.927123	0.916707	0.927561	0.931302	0.903003	0.944381	0.942713		0.922423	0.0150101		cg08394355	-0.995514	-1.3032	-1.27273	-0.244956	1.07378	0.355776	0.31311	-0.38083	0.342276	0.591499	-1.29381	1.46286	1.35173		1.14e-15	1
cg02795976	0.944953	0.949596	0.954837	0.962045	0.957902	0.963053	0.800135	0.914978	0.949186	0.916332	0.967598	0.829165	0.900208		0.923845	0.0530285		cg02795976	0.398041	0.48561	0.584433	0.720361	0.642235	0.739375	-2.3329	-0.167211	0.477866	-0.141693	0.825085	-1.78546	-0.445746		-1.88e-16	1
cg23564309	0.938866	0.938666	0.945632	0.90677	0.94609	0.945898	0.457855	0.937805	0.962111	0.89244	0.916636	0.833832	0.646721		0.866871	0.148531		cg23564309	0.484713	0.483367	0.530267	0.268625	0.533352	0.532059	-2.75374	0.477572	0.641209	0.172142	0.335048	-0.222437	-1.48218		7.69e-16	1
cg13607179	0.835185	0.754176	0.871019	0.412575	0.461779	0.634511	0.127805	0.616588	0.714572	0.288425	0.322783	0.536282	0.202023		0.521363	0.241577		cg13607179	1.29905	0.96372	1.44739	-0.450324	-0.246649	0.468371	-1.62912	0.394181	0.799783	-0.964239	-0.822018	0.061755	-1.3219		0	1
cg17836177	0.909939	0.893468	0.597801	0.434377	0.519468	0.448899	0.0959602	0.63524	0.908625	0.501943	0.647913	0.325416	0.230533		0.549968	0.255075		cg17836177	1.41124	1.34667	0.187526	-0.453166	-0.119572	-0.396232	-1.7799	0.334302	1.40609	-0.188279	0.383986	-0.880336	-1.25232		0	1
cg16469307	0.944615	0.9603	0.910256	0.878274	0.942685	0.928002	0.542015	0.865865	0.902288	0.780193	0.859681	0.647899	0.610749		0.828679	0.140002		cg16469307	0.828106	0.940141	0.582687	0.354244	0.814322	0.709446	-2.04757	0.265613	0.525776	-0.346324	0.22144	-1.29126	-1.55662		2.05e-16	1
cg22610106	0.955854	0.951541	0.942086	0.936793	0.956359	0.954088	0.659667	0.630647	0.943809	0.379836	0.912987	0.616002	0.298893		0.779889	0.236716		cg22610106	0.743358	0.72514	0.685197	0.662837	0.745491	0.735899	-0.507878	-0.630472	0.692473	-1.69002	0.562267	-0.692337	-2.03196		-4.1e-16	1
cg14325029	0.95781	0.973912	0.971883	0.979551	0.969215	0.976377	0.956493	0.97728	0.977291	0.924814	0.975408	0.959904	0.962882		0.966371	0.014835		cg14325029	-0.577036	0.508346	0.371575	0.888445	0.191753	0.674483	-0.665832	0.735401	0.736107	-2.80126	0.609155	-0.43594	-0.235192		-5.18e-15	1
cg07290865	0.915344	0.917447	0.940514	0.905799	0.923741	0.880251	0.811537	0.802455	0.877657	0.559021	0.860095	0.499049	0.45339		0.795869	0.172754		cg07290865	0.691591	0.70376	0.837286	0.636336	0.740196	0.48845	0.0906968	0.0381208	0.473436	-1.37102	0.371774	-1.71817	-1.98246		0	1
cg18490269	0.969719	0.982212	0.962879	0.975788	0.973973	0.982194	0.950764	0.977423	0.983221	0.959474	0.981815	0.959505	0.965281		0.971096	0.0106653		cg18490269	-0.129077	1.04224	-0.770414	0.439957	0.269711	1.04054	-1.90639	0.593243	1.13688	-1.08967	1.00499	-1.08678	-0.54523		5.63e-15	1
cg19971102	0.839424	0.538165	0.795549	0.540906	0.61131	0.691556	0.170026	0.406416	0.758285	0.354906	0.438828	0.274443	0.280795		0.515431	0.215976		cg19971102	1.50013	0.105257	1.29698	0.117953	0.44393	0.815479	-1.59928	-0.504755	1.12445	-0.743253	-0.354684	-1.11581	-1.0864		-4.1e-16	1
cg05347613	0.939911	0.931663	0.951798	0.858759	0.920102	0.933458	0.42235	0.89894	0.924841	0.812858	0.887295	0.844878	0.712897		0.849211	0.144204		cg05347613	0.628965	0.571766	0.711394	0.0662093	0.491597	0.584216	-2.96012	0.344849	0.524462	-0.252097	0.264092	-0.0300488	-0.945287		1.37e-15	1
cg02169542	0.864742	0.917437	0.946458	0.374712	0.384459	0.899704	0.179224	0.616399	0.81985	0.366474	0.448093	0.489021	0.511		0.601352	0.258425		cg02169542	1.01921	1.22312	1.33542	-0.877005	-0.839285	1.1545	-1.63346	0.0582259	0.845498	-0.90888	-0.593048	-0.434676	-0.349625		-3.84e-17	1
cg25456020	0.897158	0.519164	0.730178	0.360253	0.643076	0.755059	0.258493	0.929983	0.879698	0.138304	0.777693	0.166273	0.626672		0.590923	0.278599		cg25456020	1.0992	-0.257573	0.499838	-0.827969	0.187198	0.589147	-1.19322	1.21702	1.03653	-1.62463	0.670388	-1.52424	0.128314		-1.17e-16	1
cg07443485	0.0107189	0.0249829	0.0314861	0.0187765	0.00744725	0.0180341	0.0124106	0.00965738	0.0293186	0.00827477	0.0169119	0.00596205	0.0128555		0.0159105	0.0083414		cg07443485	-0.622385	1.08764	1.86726	0.343587	-1.01461	0.254586	-0.419577	-0.749649	1.60741	-0.915401	0.120047	-1.19266	-0.366247		-3.5e-16	1
cg02836020	0.0417196	0.0730633	0.0604745	0.0572726	0.0761357	0.0560897	0.0680621	0.11705	0.0673036	0.253214	0.0827499	0.258856	0.289352		0.115488	0.0885677		cg02836020	-0.832904	-0.479009	-0.621147	-0.657298	-0.444319	-0.670655	-0.535477	0.0176412	-0.54404	1.55504	-0.369639	1.61874	1.96306		0	1
cg22241638	0.938083	0.949683	0.952276	0.95022	0.951997	0.949723	0.712651	0.941274	0.943968	0.74328	0.945895	0.918848	0.281269		0.859936	0.191935		cg22241638	0.407153	0.46759	0.481098	0.470388	0.479647	0.467797	-0.767368	0.42378	0.437813	-0.607787	0.447856	0.306936	-3.01491		0	1
cg21620356	0.950701	0.943943	0.942342	0.878682	0.896494	0.964737	0.870696	0.955207	0.951676	0.894297	0.943785	0.86551	0.939315		0.922876	0.0358364		cg21620356	0.776454	0.587873	0.543207	-1.23322	-0.736159	1.16813	-1.45605	0.902181	0.803651	-0.797487	0.583471	-1.60077	0.458721		-1.96e-16	1
cg20134295	0.10049	0.148037	0.715295	0.117955	0.824201	0.676044	0.247801	0.10023	0.212447	0.909897	0.121265	0.857593	0.63755		0.436062	0.332052		cg20134295	-1.0106	-0.867409	0.840931	-0.958001	1.16891	0.722724	-0.566963	-1.01138	-0.673431	1.42699	-0.948034	1.26947	0.606795		6.83e-17	1
cg20325547	0.947501	0.95815	0.915517	0.918146	0.948292	0.947608	0.925743	0.963527	0.942217	0.507137	0.913118	0.629607	0.687484		0.86185	0.150321		cg20325547	0.569789	0.640631	0.357021	0.374508	0.575052	0.570504	0.425044	0.676401	0.53464	-2.35971	0.341062	-1.54498	-1.15996		-1.37e-16	1
cg04992875	0.0705075	0.0890664	0.0642642	0.0800326	0.1269	0.0877784	0.0886144	0.0599649	0.0843083	0.125626	0.0709494	0.0993055	0.0961976		0.0879627	0.0207136		cg04992875	-0.842693	0.0532849	-1.1441	-0.382846	1.8798	-0.00889475	0.0314626	-1.35166	-0.176426	1.81827	-0.821358	0.547599	0.397562		4.23e-16	1
cg04936725	0.935614	0.950837	0.947778	0.92518	0.9076	0.897186	0.729412	0.922471	0.933897	0.783908	0.818271	0.898074	0.689178		0.872262	0.0876517		cg04936725	0.722772	0.896442	0.861543	0.603727	0.403164	0.284352	-1.62975	0.572829	0.703182	-1.00801	-0.615969	0.294487	-2.08877		-1.3e-15	1
cg01095506	0.893988	0.939208	0.875711	0.876527	0.935484	0.943705	0.979724	0.922422	0.932357	0.948528	0.855053	0.932012	0.979799		0.924194	0.0386735		cg01095506	-0.781047	0.388241	-1.25364	-1.23254	0.291936	0.504515	1.43586	-0.0458118	0.211077	0.629214	-1.7878	0.202164	1.43783		5.29e-15	1
cg00317879	0.923916	0.941701	0.914612	0.864895	0.934066	0.919976	0.439799	0.929643	0.954925	0.598626	0.902373	0.786222	0.861745		0.844038	0.154252		cg00317879	0.517836	0.633133	0.457519	0.135214	0.583638	0.492292	-2.62064	0.554964	0.718866	-1.59098	0.378178	-0.374817	0.114793		1.18e-15	1
cg09576978	0.938974	0.893498	0.931817	0.91217	0.946608	0.92912	0.480288	0.944476	0.951043	0.708584	0.902127	0.855798	0.773817		0.859101	0.135173		cg09576978	0.590894	0.254465	0.537942	0.392595	0.647367	0.517994	-2.80245	0.631597	0.680178	-1.11352	0.318304	-0.024439	-0.630933		-9.99e-16	1
cg17865033	0.955729	0.881023	0.953866	0.939983	0.952649	0.946061	0.722763	0.955155	0.937655	0.698818	0.944345	0.913377	0.782111		0.891041	0.0931874		cg17865033	0.694172	-0.107502	0.674178	0.525196	0.661115	0.590421	-1.80581	0.688004	0.500218	-2.06276	0.572011	0.23969	-1.16893		-1.37e-15	1
cg17406963	0.902797	0.868658	0.919895	0.858907	0.848762	0.913179	0.495626	0.484349	0.870284	0.538581	0.848089	0.635303	0.420892		0.738871	0.191149		cg17406963	0.857584	0.678984	0.94703	0.627973	0.574899	0.911897	-1.27254	-1.33154	0.687491	-1.04782	0.571378	-0.54182	-1.66351		-3.07e-16	1
cg09346993	0.941437	0.890449	0.944401	0.934556	0.953981	0.925234	0.962411	0.923774	0.903721	0.954173	0.945419	0.951375	0.946308		0.936711	0.0209371		cg09346993	0.225743	-2.20955	0.367282	-0.102906	0.824875	-0.54814	1.2275	-0.617861	-1.57567	0.834059	0.415915	0.700378	0.458383		7.94e-16	1
cg20290360	0.93805	0.854273	0.888274	0.87855	0.916578	0.922824	0.45352	0.737405	0.957592	0.66137	0.822277	0.642098	0.470849		0.780282	0.173536		cg20290360	0.909141	0.426376	0.622305	0.56627	0.78541	0.821401	-1.88296	-0.247077	1.02175	-0.68523	0.241996	-0.796283	-1.7831		3.59e-16	1
cg07143052	0.0695616	0.0769059	0.0687681	0.057567	0.589223	0.0563946	0.67664	0.0638747	0.0804666	0.583821	0.0574833	0.0552381	0.0654369		0.192414	0.242855		cg07143052	-0.505868	-0.475626	-0.509135	-0.555258	1.63394	-0.560085	1.99389	-0.529284	-0.460964	1.61169	-0.555602	-0.564847	-0.522852		-2.56e-16	1
cg03152880	0.794011	0.785511	0.790481	0.100375	0.274247	0.204064	0.0669226	0.698664	0.820863	0.126676	0.480898	0.291018	0.0896675		0.424877	0.310775		cg03152880	1.18779	1.16043	1.17643	-1.04417	-0.484691	-0.710523	-1.15181	0.880983	1.27419	-0.959538	0.180262	-0.430726	-1.07862		1.71e-16	1
cg15150248	0.910233	0.848204	0.947013	0.89718	0.819468	0.925285	0.231577	0.855325	0.942892	0.922601	0.922938	0.625401	0.676764		0.809606	0.200584		cg15150248	0.50167	0.192427	0.685032	0.436594	0.0491652	0.576712	-2.88173	0.227927	0.664488	0.563329	0.565007	-0.918346	-0.662276		1.54e-16	1
cg26006117	0.910312	0.808637	0.905308	0.893204	0.890081	0.926452	0.708043	0.913656	0.908785	0.884749	0.908435	0.7416	0.619141		0.847569	0.0978846		cg26006117	0.640985	-0.397737	0.589861	0.46621	0.434303	0.805871	-1.42542	0.67515	0.625382	0.379828	0.621811	-1.08259	-2.33365		-1.81e-15	1
cg00525931	0.945129	0.940273	0.881861	0.872263	0.903341	0.933425	0.274617	0.487709	0.943634	0.349018	0.873361	0.741243	0.233588		0.721497	0.278127		cg00525931	0.804065	0.786606	0.576587	0.542077	0.653817	0.761982	-1.60675	-0.840581	0.798688	-1.33924	0.546024	0.0709945	-1.75427		2.22e-16	1
cg04818845	0.259269	0.197581	0.106569	0.273393	0.621853	0.227093	0.143632	0.38866	0.185447	0.85439	0.127961	0.510509	0.595271		0.34551	0.232044		cg04818845	-0.371656	-0.637505	-1.02972	-0.310791	1.19091	-0.510322	-0.869998	0.185956	-0.689798	2.19304	-0.937535	0.71107	1.07635		0	1
cg26407316	0.882042	0.897921	0.879645	0.878411	0.935594	0.811575	0.882122	0.907978	0.852965	0.905153	0.850877	0.934697	0.938826		0.889062	0.0370632		cg26407316	-0.189401	0.239024	-0.254085	-0.287386	1.25548	-2.09066	-0.18724	0.510382	-0.973921	0.434142	-1.03026	1.23126	1.34267		2.27e-15	1
cg24923678	0.951806	0.958688	0.942677	0.951922	0.947067	0.960143	0.903184	0.961279	0.959957	0.945623	0.946429	0.934612	0.916793		0.944629	0.0174691		cg24923678	0.410848	0.804794	-0.111732	0.417476	0.139549	0.888062	-2.37246	0.953069	0.877419	0.0569012	0.102996	-0.57345	-1.59347		0	1
cg27058497	0.931558	0.883659	0.923441	0.916751	0.92901	0.949162	0.73634	0.92026	0.943258	0.857637	0.927227	0.876832	0.846462		0.895508	0.0578031		cg27058497	0.623676	-0.20498	0.48326	0.367521	0.579597	0.928229	-2.75361	0.428222	0.826091	-0.655171	0.548747	-0.323089	-0.848495		2.53e-15	1
cg02522367	0.948889	0.947354	0.930894	0.824343	0.961988	0.95191	0.554705	0.929793	0.962681	0.799427	0.898809	0.264791	0.576293		0.811683	0.21581		cg02522367	0.635774	0.62866	0.552388	0.0586621	0.696472	0.649772	-1.19076	0.547287	0.699681	-0.0567915	0.403718	-2.53414	-1.09073		-1.54e-16	1
cg08426378	0.944515	0.942433	0.945958	0.953627	0.954724	0.943785	0.974732	0.948376	0.956294	0.955641	0.948282	0.961276	0.97333		0.954075	0.0104963		cg08426378	-0.910831	-1.10914	-0.773311	-0.0426268	0.0618725	-0.980313	1.96801	-0.542927	0.21146	0.149194	-0.551938	0.686031	1.83451		-2.43e-15	1
cg27212190	0.920706	0.906431	0.944558	0.901987	0.914627	0.934384	0.471613	0.927157	0.92201	0.907609	0.904181	0.801294	0.56739		0.847996	0.151075		cg27212190	0.481286	0.386796	0.639164	0.357377	0.441048	0.571826	-2.49137	0.523987	0.489917	0.394593	0.371901	-0.309128	-1.8574		1.08e-15	1
cg01978937	0.935346	0.946083	0.951932	0.933626	0.9107	0.947778	0.20175	0.946159	0.935389	0.564625	0.905094	0.940116	0.734606		0.834862	0.221141		cg01978937	0.454389	0.502943	0.529391	0.446613	0.342939	0.510605	-2.86293	0.503287	0.454582	-1.22201	0.317588	0.475957	-0.453354		5.98e-17	1
cg14201324	0.910339	0.941469	0.943221	0.685442	0.830404	0.860361	0.834509	0.934783	0.899888	0.172234	0.927273	0.705791	0.628839		0.79035	0.213498		cg14201324	0.562015	0.707823	0.716029	-0.491379	0.187607	0.327923	0.206836	0.676504	0.513063	-2.89519	0.641329	-0.396064	-0.7565		-8.11e-16	1
cg14427668	0.932609	0.927133	0.934285	0.91003	0.57267	0.928906	0.548516	0.918283	0.92643	0.947016	0.891682	0.61731	0.887123		0.841692	0.151049		cg14427668	0.601903	0.565651	0.613003	0.452424	-1.78102	0.577387	-1.94093	0.50706	0.560996	0.697283	0.330955	-1.48549	0.300771		2.14e-16	1
cg25190465	0.0208409	0.0182334	0.0276859	0.0215783	0.00780345	0.0275835	0.00636152	0.0161254	0.0159319	0.0171947	0.0193694	0.0117363	0.0177305		0.0175519	0.0064098		cg25190465	0.513116	0.10632	1.58101	0.628161	-1.52087	1.56504	-1.74583	-0.222555	-0.252748	-0.0557371	0.283548	-0.907304	0.0278556		-1.91e-16	1
cg14181345	0.844505	0.761952	0.870009	0.800089	0.870436	0.775014	0.494227	0.568443	0.886285	0.464922	0.819124	0.237343	0.11742		0.654598	0.256381		cg14181345	0.740726	0.418731	0.8402	0.56748	0.841866	0.469677	-0.625517	-0.336041	0.903686	-0.739819	0.641725	-1.62748	-2.09524		-5.12e-16	1
[truncated: 282 more rows]

## Sheet: File S5
File S5. DMPs including PDX
[truncated: 666 more rows]
